# Supplementary material for: Tbx18 Regulates the Differentiation of Periductal Smooth Muscle Stroma and the Maintenance of Epithelial Integrity in the Prostate
Source: PLoS One. 2016 Apr 27;11(4):e0154413. doi: 10.1371/journal.pone.0154413 (PMC4847854; doi:10.1371/journal.pone.0154413)
Supplement: S1 Table — Differentially expressed genes from comparisons of mRNA from whole urogenital sinus (UGS) dissected from Tbx18Gfp/Gfp null embryos and wild-type littermates at E16.5 and E18.5, respectively (as designated in column A). Column B indicates genes assigned as being enriched in mesenchymal (M) or epithelial (E) UGS compartments by Blum and colleagues [34]; only genes that were assigned unambiguously in that study are marked. Log2 fold change (column L) and other data columns were taken directly from the output of CuffDiff analysis, as described in Methods. (XLSX) [file pone.0154413.s002.xlsx]

## Sheet: combined
S1 Table. Summary of differentially expressed genes in E16.5 and E18.5 Tbx18GFP/GFP emrbyos compared to wild type littermate controls
emrbyonic stage	UGE (E), UGM (M) or uncertain (.), according to overlap with Blum et al., 2010	gene_name	test_id	gene_id	locus	sample_1	sample_2	status	value_1_WT	value_2_GFP/GFP	log2(fold_change)
E18	.	2014-03-09	XLOC_002487	XLOC_002487	10:126493105-126497240	S4_e18	S6_e18	OK	8.96924	55.1809	2.62111
E18	.	2014-09-02	XLOC_000328	XLOC_000328	1:95375569-95406310	S4_e18	S6_e18	OK	90.3343	43.9244	-1.04025
E18	.	2014-09-07	XLOC_022776	XLOC_022776	9:25060168-25116150	S4_e18	S6_e18	OK	130.954	34.1573	-1.9388
E18	.	2014-09-10	XLOC_002156	XLOC_002156	10:58604374-58684595	S4_e18	S6_e18	OK	16.6708	8.22975	-1.0184
E18	.	2014-09-15	XLOC_014254	XLOC_014254	3:144233390-144260641	S4_e18	S6_e18	OK	169.724	76.0616	-1.15795
E18	.	100040852	XLOC_006271	XLOC_006271	14:3920623-3936394	S4_e18	S6_e18	OK	12.562	4.83891	-1.37631
E18	.	0610007P08Rik	XLOC_005568	XLOC_005568	13:63916627-64001610	S4_e18	S6_e18	OK	14.201	7.00721	-1.01908
E18	.	0610007P14Rik	XLOC_005155	XLOC_005155	12:87156404-87165495	S4_e18	S6_e18	OK	36.7966	14.5801	-1.33557
E18	.	0610007P22Rik	XLOC_009134	XLOC_009134	17:25377114-25393309	S4_e18	S6_e18	OK	15.4182	32.1891	1.06194
E18	.	0610009D07Rik	XLOC_004439	XLOC_004439	12:4824413-4834465	S4_e18	S6_e18	OK	57.6102	20.4344	-1.49533
E18	.	0610009L18Rik	XLOC_003453	XLOC_003453	11:120179475-120218470	S4_e18	S6_e18	OK	3.92156	9.26223	1.23993
E18	.	0610009O20Rik	XLOC_010331	XLOC_010331	18:38398058-38422283	S4_e18	S6_e18	OK	34.9111	70.9075	1.02225
E18	.	0610010F05Rik	XLOC_003569	XLOC_003569	11:23473775-23533631	S4_e18	S6_e18	OK	7.43179	3.14512	-1.24059
E18	.	0610010K14Rik	XLOC_003849	XLOC_003849	11:70048705-70051416	S4_e18	S6_e18	OK	45.1231	148.261	1.7162
E18	.	0610010O12Rik	XLOC_010294	XLOC_010294	18:36508277-36553024	S4_e18	S6_e18	OK	10.9377	53.9308	2.3018
E18	E	0610011F06Rik	XLOC_009154	XLOC_009154	17:26012444-26014108	S4_e18	S6_e18	OK	11.4651	47.9816	2.06524
E18	.	0610011L14Rik	XLOC_012475	XLOC_012475	2:156373311-156394708	S4_e18	S6_e18	OK	4.92171	10.2017	1.05158
E18	.	0610031J06Rik	XLOC_013921	XLOC_013921	3:88128944-88132553	S4_e18	S6_e18	OK	42.2896	100.612	1.25043
E18	.	0610038B21Rik	XLOC_021787	XLOC_021787	8:79774264-80042477	S4_e18	S6_e18	OK	0.370971	2.34855	2.66239
E18	.	0610040B10Rik	XLOC_017074	XLOC_017074	5:144090986-144094383	S4_e18	S6_e18	OK	2.11297	0.585799	-1.85079
E16	.	1100001E04Rik	XLOC_024280	XLOC_024280	X:46823626-46853427	S1_e16	S3_e16	OK	5.89872	3.58278	-0.719323
E18	.	1100001E04Rik	XLOC_024280	XLOC_024280	X:46823626-46853427	S4_e18	S6_e18	OK	9.05013	4.08877	-1.14627
E18	.	1110002L01Rik	XLOC_004917	XLOC_004917	12:3365131-3426747	S4_e18	S6_e18	OK	6.78827	3.19043	-1.08929
E18	E	1110004E09Rik	XLOC_008921	XLOC_008921	16:90926055-90935094	S4_e18	S6_e18	OK	9.80876	20.889	1.0906
E18	.	1110004F10Rik	XLOC_020011	XLOC_020011	7:123236893-123248724	S4_e18	S6_e18	OK	123.98	53.4024	-1.21514
E18	.	1110005A03Rik	XLOC_003417	XLOC_003417	11:116704828-116711054	S4_e18	S6_e18	OK	9.071	18.417	1.02171
E18	.	1110007A13Rik	XLOC_021323	XLOC_021323	7:135839954-135883943	S4_e18	S6_e18	OK	18.6268	7.78704	-1.25823
E18	.	1110007C09Rik	XLOC_005941	XLOC_005941	13:49298319-49311395	S4_e18	S6_e18	OK	73.7713	209.302	1.50445
E18	.	1110007L15Rik	XLOC_017048	XLOC_017048	5:139728277-139746004	S4_e18	S6_e18	OK	23.51	49.6753	1.07925
E18	.	1110008F13Rik	XLOC_012479	XLOC_012479	2:156688857-156712814	S4_e18	S6_e18	OK	15.4987	34.6144	1.15923
E18	.	1110008J03Rik	XLOC_017600	XLOC_017600	5:121059071-121062578	S4_e18	S6_e18	OK	2.38637	12.555	2.39537
E18	E	1110008L16Rik	XLOC_004563	XLOC_004563	12:56375303-56483478	S4_e18	S6_e18	OK	7.80516	3.5949	-1.11848
E18	.	1110008P14Rik	XLOC_012832	XLOC_012832	2:32218753-32247441	S4_e18	S6_e18	OK	32.0599	94.4974	1.5595
E18	.	1110014N23Rik,Tm7sf2	XLOC_011254	XLOC_011254	19:6062820-6077187	S4_e18	S6_e18	OK	15.565	50.0243	1.68432
E18	.	1110018J18Rik	XLOC_006050	XLOC_006050	13:64393143-64414018	S4_e18	S6_e18	OK	9.69567	23.1867	1.25789
E18	.	1110020P15Rik	XLOC_003500	XLOC_003500	11:4601970-4604347	S4_e18	S6_e18	OK	276.729	635.948	1.20044
E18	.	1110021L09Rik	XLOC_001461	XLOC_001461	10:23516791-23547774	S4_e18	S6_e18	OK	19.3325	4.95594	-1.9638
E18	.	1110028C15Rik	XLOC_000889	XLOC_000889	1:66747466-66864169	S4_e18	S6_e18	OK	11.0671	4.29291	-1.36625
E18	.	1110032A03Rik	XLOC_023645	XLOC_023645	9:50570932-50576257	S4_e18	S6_e18	OK	14.0995	2.2436	-2.65176
E16	.	1110032A04Rik	XLOC_014446	XLOC_014446	3:69623459-69663818	S1_e16	S3_e16	OK	6.70652	3.76356	-0.833466
E18	.	1110032A04Rik	XLOC_014446	XLOC_014446	3:69623459-69663818	S4_e18	S6_e18	OK	40.0218	11.8416	-1.75693
E18	.	1110032A13Rik	XLOC_010741	XLOC_010741	18:80382977-80397358	S4_e18	S6_e18	OK	18.4153	47.274	1.36014
E16	.	1110035M17Rik	XLOC_004070	XLOC_004070	11:95561419-95574070	S1_e16	S3_e16	OK	1.15873	1.95955	0.757978
E18	.	1110036O03Rik	XLOC_004181	XLOC_004181	11:100270061-100276133	S4_e18	S6_e18	OK	20.9814	96.9125	2.20757
E18	.	1110049F12Rik	XLOC_016213	XLOC_016213	4:135531516-135543159	S4_e18	S6_e18	OK	10.6793	22.2161	1.05679
E18	.	1110051M20Rik	XLOC_013174	XLOC_013174	2:91117984-91284799	S4_e18	S6_e18	OK	24.8403	12.1626	-1.03023
E18	E	1110054M08Rik	XLOC_008706	XLOC_008706	16:24392641-24992664	S4_e18	S6_e18	OK	3.26994	10.3732	1.66553
E18	.	1110059G10Rik	XLOC_024045	XLOC_024045	9:122854206-122860118	S4_e18	S6_e18	OK	6.037	2.2142	-1.44704
E16	.	1110059M19Rik	XLOC_024270	XLOC_024270	X:42444080-42445968	S1_e16	S3_e16	OK	11.4265	4.48428	-1.34944
E18	M	1110065P20Rik	XLOC_016094	XLOC_016094	4:124479792-124527974	S4_e18	S6_e18	OK	15.7006	131.326	3.06427
E18	M	1190002N15Rik	XLOC_023856	XLOC_023856	9:94418282-94438500	S4_e18	S6_e18	OK	15.4933	6.67181	-1.21549
E18	.	1190005F20Rik	XLOC_000476	XLOC_000476	1:153275777-153305313	S4_e18	S6_e18	OK	21.4603	10.5397	-1.02583
E18	.	1190005I06Rik	XLOC_022604	XLOC_022604	8:123132501-123158282	S4_e18	S6_e18	OK	1.80224	9.94366	2.46399
E18	.	1190007F08Rik	XLOC_016359	XLOC_016359	4:153385911-153400153	S4_e18	S6_e18	OK	11.0637	26.7745	1.27502
E18	.	1200009I06Rik	XLOC_004869	XLOC_004869	12:112655640-112669394	S4_e18	S6_e18	OK	0.77243	2.61713	1.76051
E18	.	1200011I18Rik	XLOC_007184	XLOC_007184	14:76486038-76510622	S4_e18	S6_e18	OK	8.34358	4.0494	-1.04296
E18	.	1200016B10Rik	XLOC_001150	XLOC_001150	1:153214828-153275565	S4_e18	S6_e18	OK	8.17824	3.56013	-1.19986
E18	E	1300002E11Rik	XLOC_008298	XLOC_008298	16:21794442-21806198	S4_e18	S6_e18	OK	2.78718	0.639719	-2.1233
E18	.	1300003B13Rik	XLOC_009084	XLOC_009084	17:22561234-22593656	S4_e18	S6_e18	OK	14.2511	3.94412	-1.8533
E18	.	1300014I06Rik	XLOC_005892	XLOC_005892	13:34719709-34744550	S4_e18	S6_e18	OK	5.51011	16.1815	1.5542
E18	.	1300018I17Rik	XLOC_022631	XLOC_022631	8:125766255-125778075	S4_e18	S6_e18	OK	10.0255	21.1272	1.07543
E18	.	1500002O20Rik	XLOC_019392	XLOC_019392	7:25184646-25207796	S4_e18	S6_e18	OK	10.9114	26.6531	1.28847
E18	.	1500011B03Rik	XLOC_017562	XLOC_017562	5:115258204-115263985	S4_e18	S6_e18	OK	9.87423	19.8765	1.00933
E18	.	1500012F01Rik	XLOC_012558	XLOC_012558	2:166861292-166891362	S4_e18	S6_e18	OK	39.9699	115.108	1.526
E18	M	1500015O10Rik	XLOC_000109	XLOC_000109	1:43787446-43799409	S4_e18	S6_e18	OK	10.6969	21.5145	1.00811
E18	.	1500017E21Rik	XLOC_011452	XLOC_011452	19:36629128-36763969	S4_e18	S6_e18	OK	2.65772	0.942596	-1.49548
E18	.	1500032L24Rik	XLOC_007521	XLOC_007521	15:82176475-82179492	S4_e18	S6_e18	OK	114.667	310.955	1.43925
E18	E	1600002K03Rik	XLOC_001711	XLOC_001711	10:79635688-79637864	S4_e18	S6_e18	OK	4.2752	24.1354	2.49708
E18	E	1600012H06Rik	XLOC_009021	XLOC_009021	17:15080188-15098237	S4_e18	S6_e18	OK	18.9177	5.88681	-1.68418
E18	.	1600029D21Rik	XLOC_022956	XLOC_022956	9:50302629-50313744	S4_e18	S6_e18	OK	35.8157	9.73513	-1.87932
E18	E	1700001O22Rik	XLOC_012816	XLOC_012816	2:30651086-30659177	S4_e18	S6_e18	OK	1.25389	4.0743	1.70015
E18	M	1700003E16Rik	XLOC_018168	XLOC_018168	6:83106397-83112969	S4_e18	S6_e18	OK	1.22253	4.39018	1.84441
E18	.	1700003F12Rik	XLOC_012451	XLOC_012451	2:154370140-154384589	S4_e18	S6_e18	OK	0.372713	4.84798	3.70125
E16	.	1700003F17Rik	XLOC_003973	XLOC_003973	11:82724754-82778352	S1_e16	S3_e16	OK	1.38157	0.597399	-1.20954
E18	.	1700007I08Rik	XLOC_012452	XLOC_012452	2:154370140-154384589	S4_e18	S6_e18	OK	0.820331	2.27142	1.46931
E18	.	1700008P20Rik	XLOC_020509	XLOC_020509	7:25118098-25118984	S4_e18	S6_e18	OK	0.954159	3.59395	1.91327
E18	M	1700012D01Rik	XLOC_001932	XLOC_001932	10:127104188-127105907	S4_e18	S6_e18	OK	1.95695	0.640108	-1.61222
E18	E	1700012D14Rik	XLOC_021192	XLOC_021192	7:118261186-118266189	S4_e18	S6_e18	OK	0.480683	2.06291	2.10153
E16	.	1700016M24Rik	XLOC_007844	XLOC_007844	15:74436457-74466748	S1_e16	S3_e16	OK	2.16358	1.20056	-0.849721
E18	.	1700016M24Rik	XLOC_007844	XLOC_007844	15:74436457-74466748	S4_e18	S6_e18	OK	1.12287	2.26629	1.01314
E16	M	1700018A04Rik	XLOC_005878	XLOC_005878	13:31657360-31674382	S1_e16	S3_e16	OK	1.87095	0.640407	-1.54671
E18	.	1700018L02Rik	XLOC_010996	XLOC_010996	19:29095321-29123219	S4_e18	S6_e18	OK	4.83581	24.1275	2.31885
E18	.	1700020L24Rik	XLOC_003115	XLOC_003115	11:83251195-83254734	S4_e18	S6_e18	OK	1.80353	13.7092	2.92625
E16	.	1700026L06Rik	XLOC_012796	XLOC_012796	2:28547599-28555171	S1_e16	S3_e16	OK	0.548248	1.41651	1.36944
E18	.	1700029I01Rik	XLOC_015527	XLOC_015527	4:145371430-145421881	S4_e18	S6_e18	OK	2.32546	0.384281	-2.59728
E16	E	1700029I15Rik	XLOC_012118	XLOC_012118	2:92223074-92223760	S1_e16	S3_e16	OK	1.88075	3.28566	0.804875
E18	E	1700029I15Rik	XLOC_012118	XLOC_012118	2:92223074-92223760	S4_e18	S6_e18	OK	3.29715	7.74345	1.23175
E18	E	1700029J07Rik	XLOC_022275	XLOC_022275	8:47038959-47060606	S4_e18	S6_e18	OK	2.9133	0.922768	-1.65861
E18	.	1700034H14Rik	XLOC_010759	XLOC_010759	18:85104416-85150784	S4_e18	S6_e18	OK	25.6375	7.28791	-1.81468
E18	.	1700037C18Rik	XLOC_008565	XLOC_008565	16:3905797-3908689	S4_e18	S6_e18	OK	2.44686	5.1639	1.07753
E18	.	1700037H04Rik	XLOC_013398	XLOC_013398	2:130972060-130985756	S4_e18	S6_e18	OK	11.6196	46.3156	1.99493
E18	.	1700040I03Rik	XLOC_018821	XLOC_018821	6:85396778-85418471	S4_e18	S6_e18	OK	3.31297	17.0986	2.36768
E18	.	1700048O20Rik	XLOC_023360	XLOC_023360	9:121846392-121887803	S4_e18	S6_e18	OK	3.09446	1.13508	-1.44689
E18	E	1700049G17Rik	XLOC_020556	XLOC_020556	7:28692410-28714449	S4_e18	S6_e18	OK	2.04437	0.831283	-1.29825
E18	.	1700058G18Rik	XLOC_001883	XLOC_001883	10:115854923-115910579	S4_e18	S6_e18	OK	1.51822	10.291	2.76092
E18	.	1700066J24Rik	XLOC_014971	XLOC_014971	4:41464469-41516560	S4_e18	S6_e18	OK	10.5062	24.5096	1.2221
E18	M	1700066M21Rik	XLOC_000139	XLOC_000139	1:57434463-57442267	S4_e18	S6_e18	OK	2.53269	0.947509	-1.41846
E16	.	1700084E18Rik	XLOC_012809	XLOC_012809	2:30092716-30093151	S1_e16	S3_e16	OK	2.97737	1.88877	-0.656589
E16	.	1700086L19Rik	XLOC_004626	XLOC_004626	12:75385262-75396937	S1_e16	S3_e16	OK	1.0592	1.64323	0.633555
E18	.	1700088E04Rik	XLOC_007939	XLOC_007939	15:78939412-78971681	S4_e18	S6_e18	OK	12.2021	32.0969	1.39531
E18	.	1700096K18Rik	XLOC_016476	XLOC_016476	5:25035835-25037284	S4_e18	S6_e18	OK	3.00081	1.45233	-1.04699
E16	.	1700102H20Rik	XLOC_008963	XLOC_008963	17:3557823-3559814	S1_e16	S3_e16	OK	3.2284	0.774525	-2.05943
E18	.	1700102H20Rik	XLOC_008963	XLOC_008963	17:3557823-3559814	S4_e18	S6_e18	OK	13.7292	1.87527	-2.87208
E18	.	1700108F19Rik	XLOC_006672	XLOC_006672	14:77077374-77086915	S4_e18	S6_e18	OK	2.05382	0.324321	-2.66281
E18	.	1700109H08Rik	XLOC_016402	XLOC_016402	5:3571715-3637101	S4_e18	S6_e18	OK	1.85388	0.36902	-2.32878
E18	.	1700113I22Rik	XLOC_004204	XLOC_004204	11:101280127-101296980	S4_e18	S6_e18	OK	2.53102	5.93743	1.23012
E16	.	1700120B22Rik	XLOC_002192	XLOC_002192	10:62705815-62780625	S1_e16	S3_e16	OK	2.15989	1.43962	-0.585277
E18	.	1700120B22Rik	XLOC_002192	XLOC_002192	10:62705815-62780625	S4_e18	S6_e18	OK	0	5.55652	inf
E16	.	1700124L16Rik	XLOC_018812	XLOC_018812	6:83711749-83712502	S1_e16	S3_e16	OK	0.596714	1.80727	1.5987
E18	.	1810007M14Rik	XLOC_008923	XLOC_008923	16:90936341-91044624	S4_e18	S6_e18	OK	31.0174	11.8537	-1.38774
E18	.	1810013D10Rik	XLOC_016603	XLOC_016603	5:53658344-53669779	S4_e18	S6_e18	OK	17.5715	40.6415	1.20972
E18	.	1810013L24Rik	XLOC_008206	XLOC_008206	16:8830192-8859017	S4_e18	S6_e18	OK	13.6417	5.13732	-1.40893
E18	.	1810020O05Rik	XLOC_018848	XLOC_018848	6:87622423-87640835	S4_e18	S6_e18	OK	1.64118	0.684699	-1.26119
E18	.	1810022K09Rik	XLOC_014315	XLOC_014315	3:14578670-14611256	S4_e18	S6_e18	OK	724.222	127.642	-2.50433
E18	.	1810026B05Rik	XLOC_020867	XLOC_020867	7:80700037-80703409	S4_e18	S6_e18	OK	2.50917	13.0731	2.38132
E18	.	1810027O10Rik	XLOC_002933	XLOC_002933	11:69652026-69653060	S4_e18	S6_e18	OK	25.4384	152.179	2.58069
E18	.	1810029B16Rik	XLOC_022316	XLOC_022316	8:69000244-69010406	S4_e18	S6_e18	OK	20.2533	7.32531	-1.4672
E18	.	1810032O08Rik,Snord1a	XLOC_003413	XLOC_003413	11:116532973-116537112	S4_e18	S6_e18	OK	2.4142	10.4738	2.11717
E18	E	1810037I17Rik	XLOC_014182	XLOC_014182	3:122627314-122629112	S4_e18	S6_e18	OK	45.376	12.1407	-1.90207
E18	.	1810043H04Rik	XLOC_003449	XLOC_003449	11:119960247-119961738	S4_e18	S6_e18	OK	8.56806	44.6357	2.38116
E18	.	1810049H13Rik	XLOC_004394	XLOC_004394	11:120317917-120319377	S4_e18	S6_e18	OK	3.69577	8.24838	1.15823
E18	.	1810074P20Rik	XLOC_015672	XLOC_015672	4:25175732-25208968	S4_e18	S6_e18	OK	8.67404	3.87915	-1.16096
E16	.	2010001M09Rik	XLOC_010591	XLOC_010591	18:35806918-35809021	S1_e16	S3_e16	OK	0.325646	1.53812	2.23979
E18	.	2010007H12Rik	XLOC_017028	XLOC_017028	5:138220145-138221335	S4_e18	S6_e18	OK	13.061	61.5263	2.23594
E18	.	2010106G01Rik	XLOC_013355	XLOC_013355	2:126716126-126758971	S4_e18	S6_e18	OK	25.1415	7.00277	-1.84407
E18	.	2010107H07Rik	XLOC_006862	XLOC_006862	14:31937690-31942116	S4_e18	S6_e18	OK	7.28673	37.3498	2.35776
E18	.	2010109K11Rik	XLOC_004512	XLOC_004512	12:33061324-33084782	S4_e18	S6_e18	OK	6.32463	2.54172	-1.31518
E18	.	2010204K13Rik	XLOC_024726	XLOC_024726	X:6988942-7000114	S4_e18	S6_e18	OK	3.00229	6.74674	1.16813
E18	.	2010317E24Rik	XLOC_011713	XLOC_011713	2:25227840-25233733	S4_e18	S6_e18	OK	1.46377	3.61922	1.30599
E18	.	2210008F06Rik	XLOC_003045	XLOC_003045	11:77303355-77304914	S4_e18	S6_e18	OK	0.624943	1.64246	1.39407
E18	M	2210015D19Rik	XLOC_002602	XLOC_002602	11:5613419-5684713	S4_e18	S6_e18	OK	3.44174	9.60366	1.48044
E16	.	2210020M01Rik	XLOC_003400	XLOC_003400	11:115748836-115794320	S1_e16	S3_e16	OK	6.1996	3.90703	-0.666103
E18	.	2210020M01Rik	XLOC_003400	XLOC_003400	11:115748836-115794320	S4_e18	S6_e18	OK	2.25377	8.79536	1.9644
E18	.	2210021J22Rik	XLOC_008015	XLOC_008015	15:85637401-85642127	S4_e18	S6_e18	OK	3.3957	18.586	2.45243
E18	.	2210404O07Rik	XLOC_001748	XLOC_001748	10:80855808-80857824	S4_e18	S6_e18	OK	7.07292	3.11986	-1.18083
E18	.	2210408I21Rik	XLOC_005629	XLOC_005629	13:77274796-77752940	S4_e18	S6_e18	OK	3.61374	1.43725	-1.33018
E18	.	2210411K11Rik	XLOC_020275	XLOC_020275	7:4736386-4741162	S4_e18	S6_e18	OK	3.27716	10.8259	1.72397
E18	.	2210417K05Rik	XLOC_001593	XLOC_001593	10:61731602-61842656	S4_e18	S6_e18	OK	14.0939	3.86463	-1.86667
E18	.	2310001H12Rik	XLOC_008958	XLOC_008958	16:98283676-98303604	S4_e18	S6_e18	OK	19.0749	2.21424	-3.10679
E16	.	2310002J15Rik	XLOC_012735	XLOC_012735	2:25094338-25095417	S1_e16	S3_e16	OK	1.54087	0.426006	-1.8548
E18	.	2310002J15Rik	XLOC_012735	XLOC_012735	2:25094338-25095417	S4_e18	S6_e18	OK	0.839202	3.20823	1.93469
E18	.	2310003H01Rik	XLOC_004391	XLOC_004391	11:120230875-120240060	S4_e18	S6_e18	OK	8.36628	39.5059	2.23941
E18	.	2310004N24Rik	XLOC_003406	XLOC_003406	11:116033201-116076632	S4_e18	S6_e18	OK	15.1184	34.832	1.20411
E18	.	2310007A19Rik	XLOC_014594	XLOC_014594	3:94268906-94277513	S4_e18	S6_e18	OK	3.90731	1.76852	-1.14364
E16	E	2310007B03Rik	XLOC_001007	XLOC_001007	1:95047931-95057525	S1_e16	S3_e16	OK	4.40837	2.71343	-0.700126
E18	E	2310009B15Rik	XLOC_001126	XLOC_001126	1:140748555-140753431	S4_e18	S6_e18	OK	34.7594	79.156	1.18729
E18	.	2310011J03Rik	XLOC_002288	XLOC_002288	10:79764564-79783293	S4_e18	S6_e18	OK	4.59638	21.8453	2.24875
E18	.	2310014F06Rik	XLOC_021195	XLOC_021195	7:119809071-120050319	S4_e18	S6_e18	OK	4.89424	1.19149	-2.03831
E18	.	2310014H01Rik	XLOC_009323	XLOC_009323	17:35978442-36012541	S4_e18	S6_e18	OK	17.065	39.6417	1.21598
E16	.	2310015B20Rik	XLOC_001616	XLOC_001616	10:69667414-69682459	S1_e16	S3_e16	OK	7.94863	3.55103	-1.16247
E18	.	2310016C08Rik	XLOC_017903	XLOC_017903	6:29222487-29225449	S4_e18	S6_e18	OK	5.12222	10.7447	1.06878
E18	.	2310016M24Rik	XLOC_007621	XLOC_007621	15:99556048-99558567	S4_e18	S6_e18	OK	16.619	44.0955	1.4078
E18	E	2310030G06Rik	XLOC_023643	XLOC_023643	9:50547795-50554626	S4_e18	S6_e18	OK	4.1603	1.51872	-1.45383
E16	.	2310034C09Rik	XLOC_008497	XLOC_008497	16:88759091-88760034	S1_e16	S3_e16	OK	2.2723	0	#NAME?
E18	.	2310034G01Rik	XLOC_011531	XLOC_011531	19:46422690-46449744	S4_e18	S6_e18	OK	0.982621	3.9753	2.01636
E18	E	2310035C23Rik	XLOC_000351	XLOC_000351	1:107560437-107651708	S4_e18	S6_e18	OK	9.31471	4.56656	-1.0284
E18	.	2310040G07Rik	XLOC_016664	XLOC_016664	5:77342273-77396530	S4_e18	S6_e18	OK	1.91976	0.639184	-1.58662
E18	.	2310043J07Rik	XLOC_017008	XLOC_017008	5:136533136-136540194	S4_e18	S6_e18	OK	3.6229	33.0472	3.18931
E18	.	2310044H10Rik	XLOC_020720	XLOC_020720	7:51745307-51751883	S4_e18	S6_e18	OK	40.8793	98.5148	1.26897
E18	.	2310047M10Rik	XLOC_002914	XLOC_002914	11:68873276-68875078	S4_e18	S6_e18	OK	3.79741	25.1059	2.72494
E16	.	2310050B05Rik	XLOC_001738	XLOC_001738	10:80657435-80693524	S1_e16	S3_e16	OK	6.52017	3.19657	-1.02839
E18	.	2310057J16Rik	XLOC_021461	XLOC_021461	8:3587449-3609075	S4_e18	S6_e18	OK	16.8185	34.0396	1.01717
E18	.	2310061J03Rik	XLOC_008816	XLOC_008816	16:55973380-56009026	S4_e18	S6_e18	OK	1.2172	5.72638	2.23406
E18	.	2410001C21Rik	XLOC_012578	XLOC_012578	2:172266077-172295399	S4_e18	S6_e18	OK	24.6537	55.7026	1.17594
E18	.	2410002I01Rik	XLOC_004385	XLOC_004385	11:119951835-119960045	S4_e18	S6_e18	OK	7.46332	18.6256	1.3194
E18	.	2410004N09Rik	XLOC_010270	XLOC_010270	18:33954545-33955643	S4_e18	S6_e18	OK	19.3763	40.0164	1.0463
E18	.	2410015M20Rik	XLOC_010071	XLOC_010071	17:56746874-56749194	S4_e18	S6_e18	OK	24.4294	61.9576	1.34266
E18	.	2410016O06Rik	XLOC_004668	XLOC_004668	12:85291557-85293903	S4_e18	S6_e18	OK	2.85659	14.186	2.3121
E18	E	2410018L13Rik	XLOC_004488	XLOC_004488	12:22990696-23046943	S4_e18	S6_e18	OK	2.70023	7.65665	1.50363
E18	.	2410042D21Rik	XLOC_012180	XLOC_012180	2:112219367-112254394	S4_e18	S6_e18	OK	10.8759	3.37597	-1.68777
E18	.	2410066E13Rik	XLOC_018071	XLOC_018071	6:54631765-54650400	S4_e18	S6_e18	OK	10.7722	5.1787	-1.05665
E18	.	2410127L17Rik	XLOC_010959	XLOC_010959	19:18745269-18779282	S4_e18	S6_e18	OK	27.8617	12.6663	-1.13729
E18	.	2410129H14Rik	XLOC_007210	XLOC_007210	14:99433762-99445355	S4_e18	S6_e18	OK	27.0266	10.6858	-1.33869
E18	.	2410133F24Rik	XLOC_023690	XLOC_023690	9:56977793-56990017	S4_e18	S6_e18	OK	0.884032	3.80446	2.10552
E18	.	2500004C02Rik	XLOC_013492	XLOC_013492	2:153166892-153171546	S4_e18	S6_e18	OK	6.02016	2.89017	-1.05865
E18	M	2510009E07Rik	XLOC_008687	XLOC_008687	16:21649117-21694738	S4_e18	S6_e18	OK	22.9577	8.92234	-1.36348
E18	.	2510012J08Rik	XLOC_001743	XLOC_001743	10:80783847-80788996	S4_e18	S6_e18	OK	25.4928	60.8042	1.25408
E18	.	2510027J23Rik	XLOC_014768	XLOC_014768	3:120858317-120874613	S4_e18	S6_e18	OK	2.80997	1.37458	-1.03156
E16	.	2600006K01Rik	XLOC_012803	XLOC_012803	2:29724245-29738360	S1_e16	S3_e16	OK	1.04681	1.84605	0.818443
E18	.	2600006K01Rik	XLOC_012803	XLOC_012803	2:29724245-29738360	S4_e18	S6_e18	OK	0.627531	1.75841	1.48652
E18	.	2610002J02Rik	XLOC_015596	XLOC_015596	4:154624074-154630796	S4_e18	S6_e18	OK	20.0208	50.4169	1.33241
E18	.	2610002M06Rik	XLOC_025112	XLOC_025112	X:104978089-105011673	S4_e18	S6_e18	OK	5.87083	2.88644	-1.02427
E18	M	2610008E11Rik	XLOC_002268	XLOC_002268	10:78527118-78560345	S4_e18	S6_e18	OK	17.7656	7.80681	-1.18628
E18	.	2610015P09Rik	XLOC_008410	XLOC_008410	16:43890014-43964427	S4_e18	S6_e18	OK	5.75306	2.62179	-1.13378
E16	.	2610017I09Rik	XLOC_000807	XLOC_000807	1:42705044-42751670	S1_e16	S3_e16	OK	1.10935	3.05223	1.46015
E18	E	2610018G03Rik	XLOC_024282	XLOC_024282	X:48194612-48245033	S4_e18	S6_e18	OK	6.76101	2.79127	-1.27632
E18	M	2610021A01Rik	XLOC_019560	XLOC_019560	7:48854630-48883903	S4_e18	S6_e18	OK	5.48369	2.22307	-1.30259
E18	.	2610027K06Rik	XLOC_004001	XLOC_004001	11:85166665-85645890	S4_e18	S6_e18	OK	8.00871	3.29685	-1.28048
E18	.	2610029G23Rik	XLOC_024491	XLOC_024491	X:102275113-102280525	S4_e18	S6_e18	OK	11.0454	3.5495	-1.63776
E18	.	2610029I01Rik	XLOC_015665	XLOC_015665	4:21684528-21694358	S4_e18	S6_e18	OK	8.75877	4.34172	-1.01246
E18	.	2610030H06Rik	XLOC_024350	XLOC_024350	X:69062117-69070045	S4_e18	S6_e18	OK	9.88139	3.49034	-1.50135
E18	.	2610036L11Rik	XLOC_002079	XLOC_002079	10:29915814-29920346	S4_e18	S6_e18	OK	2.27728	1.08816	-1.06542
E18	.	2610039C10Rik	XLOC_008919	XLOC_008919	16:90719556-90727616	S4_e18	S6_e18	OK	9.21259	3.48247	-1.4035
E18	.	2610042L04Rik	XLOC_006281	XLOC_006281	14:4437801-4457726	S4_e18	S6_e18	OK	1.81878	0.589871	-1.6245
E18	.	2610101N10Rik	XLOC_023858	XLOC_023858	9:95357312-95412415	S4_e18	S6_e18	OK	18.0081	4.90893	-1.87517
E18	.	2610109H07Rik	XLOC_016321	XLOC_016321	4:147472545-147504807	S4_e18	S6_e18	OK	0.779122	1.90026	1.28627
E18	M	2610203C20Rik	XLOC_022901	XLOC_022901	9:41283019-41423268	S4_e18	S6_e18	OK	83.099	37.4014	-1.15174
E18	M	2610301B20Rik	XLOC_014895	XLOC_014895	4:10801644-10826572	S4_e18	S6_e18	OK	16.9558	6.71457	-1.33641
E18	M	2610305D13Rik	XLOC_016311	XLOC_016311	4:146986044-147183916	S4_e18	S6_e18	OK	6.75532	2.73916	-1.30229
E18	.	2610306M01Rik	XLOC_018841	XLOC_018841	6:86798400-86799434	S4_e18	S6_e18	OK	3.96938	9.33186	1.23325
E18	E	2610528J11Rik	XLOC_015290	XLOC_015290	4:118199879-118202822	S4_e18	S6_e18	OK	11.3665	5.08398	-1.16075
E18	.	2700023E23Rik,Snora26	XLOC_016649	XLOC_016649	5:74489107-74490361	S4_e18	S6_e18	OK	11.8268	4.85182	-1.28546
E18	.	2700033N17Rik	XLOC_013277	XLOC_013277	2:115891951-115893180	S4_e18	S6_e18	OK	6.92198	17.4474	1.33376
E18	.	2700049A03Rik	XLOC_004608	XLOC_004608	12:72237834-72344290	S4_e18	S6_e18	OK	6.60624	3.13445	-1.07562
E18	.	2700060E02Rik	XLOC_006809	XLOC_006809	14:20570478-20643045	S4_e18	S6_e18	OK	126.972	44.4671	-1.5137
E18	.	2700078K21Rik	XLOC_021411	XLOC_021411	7:149194457-149246939	S4_e18	S6_e18	OK	16.0271	35.1534	1.13315
E18	M	2700089E24Rik	XLOC_018450	XLOC_018450	6:133055256-133057765	S4_e18	S6_e18	OK	37.3559	10.0068	-1.90036
E18	.	2700094K13Rik	XLOC_012997	XLOC_012997	2:84509377-84510865	S4_e18	S6_e18	OK	53.149	153.983	1.53466
E18	.	2810001A02Rik	XLOC_008019	XLOC_008019	15:86044165-86044819	S4_e18	S6_e18	OK	17.9441	53.0246	1.56315
E18	M	2810002D19Rik	XLOC_012124	XLOC_012124	2:94246863-94251839	S4_e18	S6_e18	OK	5.34658	1.99574	-1.4217
E18	.	2810008D09Rik	XLOC_003420	XLOC_003420	11:116938096-116940269	S4_e18	S6_e18	OK	17.5888	38.7406	1.13919
E18	.	2810008M24Rik	XLOC_005701	XLOC_005701	13:108834667-108839340	S4_e18	S6_e18	OK	18.0693	7.54942	-1.2591
E18	.	2810021B07Rik	XLOC_005322	XLOC_005322	13:17787246-17790939	S4_e18	S6_e18	OK	7.28687	3.13972	-1.21466
E18	.	2810021G02Rik	XLOC_013674	XLOC_013674	2:177801582-177813130	S4_e18	S6_e18	OK	3.96529	1.23714	-1.68042
E16	.	2810039B14Rik	XLOC_007420	XLOC_007420	15:75473915-75477866	S1_e16	S3_e16	OK	2.1159	3.2565	0.62205
E18	.	2810046L04Rik	XLOC_013813	XLOC_013813	3:53267738-53285677	S4_e18	S6_e18	OK	21.5074	8.0391	-1.41973
E18	.	2810055F11Rik	XLOC_005080	XLOC_005080	12:73174414-73186300	S4_e18	S6_e18	OK	8.34164	4.15599	-1.00514
E18	M	2810055G20Rik	XLOC_008474	XLOC_008474	16:77329572-77558673	S4_e18	S6_e18	OK	1.88097	0.399521	-2.23513
E18	.	2810405K02Rik	XLOC_016367	XLOC_016367	4:154270538-154273152	S4_e18	S6_e18	OK	3.97172	23.5157	2.56579
E18	.	2810407C02Rik	XLOC_013832	XLOC_013832	3:58380579-58397466	S4_e18	S6_e18	OK	30.8213	10.4541	-1.55986
E18	.	2810408I11Rik	XLOC_000877	XLOC_000877	1:64726442-64737233	S4_e18	S6_e18	OK	7.8147	2.4603	-1.66736
E18	.	2810408M09Rik	XLOC_013598	XLOC_013598	2:165315611-165318814	S4_e18	S6_e18	OK	3.09159	7.61536	1.30056
E18	.	2810408P10Rik	XLOC_016314	XLOC_016314	4:147197094-147222484	S4_e18	S6_e18	OK	4.20224	1.28883	-1.70509
E18	.	2810410L24Rik	XLOC_004387	XLOC_004387	11:120046656-120051170	S4_e18	S6_e18	OK	1.7202	5.9114	1.78092
E18	.	2810417H13Rik	XLOC_023062	XLOC_023062	9:65676732-65756601	S4_e18	S6_e18	OK	27.8139	12.1224	-1.19814
E18	.	2810432D09Rik	XLOC_015713	XLOC_015713	4:41659064-41660549	S4_e18	S6_e18	OK	6.44686	50.4245	2.96746
E18	.	2810442I21Rik	XLOC_003549	XLOC_003549	11:16836725-16851096	S4_e18	S6_e18	OK	1.98579	0.52669	-1.91468
E18	.	2810474O19Rik	XLOC_018521	XLOC_018521	6:149257935-149284185	S4_e18	S6_e18	OK	16.9671	6.01252	-1.4967
E18	.	2900002K06Rik	XLOC_024135	XLOC_024135	X:7716100-7725090	S4_e18	S6_e18	OK	1.74538	0.836538	-1.06104
E18	.	2900010M23Rik	XLOC_009771	XLOC_009771	17:27259609-27270836	S4_e18	S6_e18	OK	124.227	329.535	1.40745
E18	.	2900056M20Rik	XLOC_025220	XLOC_025220	X:148732400-148762013	S4_e18	S6_e18	OK	8.50992	3.54422	-1.26368
E18	.	2900092E17Rik	XLOC_021281	XLOC_021281	7:134158564-134160866	S4_e18	S6_e18	OK	42.8012	102.377	1.25817
E18	.	3010003L21Rik	XLOC_018519	XLOC_018519	6:148869578-148895651	S4_e18	S6_e18	OK	2.61488	5.73525	1.13311
E18	.	3110003A17Rik	XLOC_002039	XLOC_002039	10:17731065-17743058	S4_e18	S6_e18	OK	81.6609	29.6737	-1.46046
E18	.	3110009E18Rik	XLOC_000372	XLOC_000372	1:122017763-122084766	S4_e18	S6_e18	OK	11.9678	5.40961	-1.14556
E18	.	3110056O03Rik	XLOC_001729	XLOC_001729	10:80318019-80331453	S4_e18	S6_e18	OK	13.6068	32.5776	1.25955
E18	.	3110057O12Rik	XLOC_013798	XLOC_013798	3:40698198-40740229	S4_e18	S6_e18	OK	2.18926	1.09149	-1.00414
E18	.	3830403N18Rik	XLOC_024307	XLOC_024307	X:53389748-53406673	S4_e18	S6_e18	OK	1.68592	0.37055	-2.1858
E18	.	3830406C13Rik	XLOC_006325	XLOC_006325	14:13116722-13135745	S4_e18	S6_e18	OK	9.8356	4.52159	-1.12118
E18	.	3830408C21Rik	XLOC_005699	XLOC_005699	13:107812649-107823598	S4_e18	S6_e18	OK	3.01421	1.32113	-1.19001
E18	.	3830431G21Rik	XLOC_004653	XLOC_004653	12:81793587-81825203	S4_e18	S6_e18	OK	1.18336	3.60467	1.60698
E18	.	4432412L15Rik	XLOC_021815	XLOC_021815	8:86545372-86566474	S4_e18	S6_e18	OK	5.74949	2.7059	-1.08732
E18	.	4631416L12Rik	XLOC_013849	XLOC_013849	3:62142265-62266143	S4_e18	S6_e18	OK	13.4651	5.76687	-1.22337
E18	.	4632415K11Rik	XLOC_022599	XLOC_022599	8:122284486-122302316	S4_e18	S6_e18	OK	3.50632	10.1051	1.52706
E18	.	4632415L05Rik	XLOC_013738	XLOC_013738	3:19794870-19798984	S4_e18	S6_e18	OK	5.5303	2.72651	-1.0203
E16	E	4632427E13Rik	XLOC_020964	XLOC_020964	7:99889215-99889969	S1_e16	S3_e16	OK	2.25738	1.49313	-0.596313
E18	E	4632427E13Rik	XLOC_020964	XLOC_020964	7:99889215-99889969	S4_e18	S6_e18	OK	3.28576	1.15158	-1.51261
E18	.	4732471D19Rik	XLOC_005514	XLOC_005514	13:54605165-54684123	S4_e18	S6_e18	OK	11.5549	5.31913	-1.11924
E18	.	4833422C13Rik	XLOC_006133	XLOC_006133	13:91600701-91925753	S4_e18	S6_e18	OK	7.24138	2.88442	-1.32798
E18	.	4833424O15Rik	XLOC_014164	XLOC_014164	3:117278378-117392424	S4_e18	S6_e18	OK	1.68608	0.721523	-1.22456
E18	.	4921523A10Rik	XLOC_010042	XLOC_010042	17:53618558-53678776	S4_e18	S6_e18	OK	3.6469	1.63074	-1.16114
E18	M	4921524J17Rik	XLOC_022444	XLOC_022444	8:87932657-87956740	S4_e18	S6_e18	OK	19.5653	4.84537	-2.01362
E18	.	4922501C03Rik	XLOC_023837	XLOC_023837	9:87086797-87150367	S4_e18	S6_e18	OK	10.1213	3.8915	-1.37899
E18	.	4930404I05Rik	XLOC_008524	XLOC_008524	16:90936341-91044624	S4_e18	S6_e18	OK	0.405842	2.59035	2.67416
E18	.	4930404N11Rik	XLOC_002323	XLOC_002323	10:80820314-80828565	S4_e18	S6_e18	OK	2.28828	25.7008	3.48948
E18	.	4930413G21Rik	XLOC_021246	XLOC_021246	7:130112571-130146086	S4_e18	S6_e18	OK	2.10745	13.5282	2.68239
E16	.	4930414N06Rik	XLOC_011513	XLOC_011513	19:45005608-45059040	S1_e16	S3_e16	OK	0.852456	1.84605	1.11475
E18	.	4930414N06Rik	XLOC_011513	XLOC_011513	19:45005608-45059040	S4_e18	S6_e18	OK	0.358505	2.109	2.5565
E18	.	4930422G04Rik	XLOC_014196	XLOC_014196	3:127256406-127320941	S4_e18	S6_e18	OK	6.84805	2.60584	-1.39395
E18	.	4930422I07Rik	XLOC_023151	XLOC_023151	9:88442857-88465924	S4_e18	S6_e18	OK	7.09862	2.33609	-1.60345
E18	E	4930427A07Rik	XLOC_004896	XLOC_004896	12:114394631-114403669	S4_e18	S6_e18	OK	1.42049	3.63315	1.35483
E18	M	4930430F08Rik	XLOC_002413	XLOC_002413	10:99950922-100051893	S4_e18	S6_e18	OK	5.02767	1.65391	-1.60401
E18	.	4930432O21Rik	XLOC_009081	XLOC_009081	17:22099525-22131333	S4_e18	S6_e18	OK	14.9896	4.59803	-1.70487
E18	.	4930474M22Rik	XLOC_009640	XLOC_009640	17:14416512-14541797	S4_e18	S6_e18	OK	2.03583	4.77391	1.22955
E18	M	4930503L19Rik	XLOC_010716	XLOC_010716	18:70612793-70632134	S4_e18	S6_e18	OK	9.90992	4.09499	-1.27501
E18	.	4930506M07Rik	XLOC_011567	XLOC_011567	19:59047847-59150559	S4_e18	S6_e18	OK	7.79561	3.48086	-1.16322
E18	.	4930511M06Rik	XLOC_010663	XLOC_010663	18:57693479-57890719	S4_e18	S6_e18	OK	1.76846	0.68839	-1.36119
E18	.	4930534B04Rik	XLOC_005179	XLOC_005179	12:92236931-92622849	S4_e18	S6_e18	OK	8.52885	3.83214	-1.1542
E18	.	4930565O14	XLOC_023457	XLOC_023457	9:21172446-21216251	S4_e18	S6_e18	OK	3.5634	0.302033	-3.56047
E18	.	4930572J05Rik	XLOC_007412	XLOC_007412	15:74551663-74554803	S4_e18	S6_e18	OK	2.43652	6.43498	1.40112
E18	.	4930578N16Rik	XLOC_012944	XLOC_012944	2:69596113-69627543	S4_e18	S6_e18	OK	6.43484	1.75352	-1.87565
E18	M	4930579G24Rik	XLOC_013879	XLOC_013879	3:79433000-79436742	S4_e18	S6_e18	OK	1.94461	4.52483	1.21838
E18	M	4931428F04Rik	XLOC_022508	XLOC_022508	8:107800346-107813428	S4_e18	S6_e18	OK	9.37497	1.93873	-2.27371
E18	.	4932441K18Rik	XLOC_025261	XLOC_025261	X:159198303-159267331	S4_e18	S6_e18	OK	4.70798	1.63513	-1.5257
E18	.	4933404M02Rik	XLOC_011933	XLOC_011933	2:70346875-70378941	S4_e18	S6_e18	OK	2.03411	0.895401	-1.1838
E18	.	4933407H18Rik	XLOC_016540	XLOC_016540	5:33721344-33762403	S4_e18	S6_e18	OK	14.0925	4.50777	-1.64444
E18	.	4933407K13Rik	XLOC_025009	XLOC_025009	X:72970796-73010038	S4_e18	S6_e18	OK	4.88554	1.71391	-1.51123
E18	.	4933408B17Rik	XLOC_010579	XLOC_010579	18:34739499-34757122	S4_e18	S6_e18	OK	1.65564	0.42156	-1.97358
E18	.	4933411K20Rik	XLOC_021649	XLOC_021649	8:47254909-47280944	S4_e18	S6_e18	OK	10.0838	3.8345	-1.39493
E18	M	4933412E12Rik	XLOC_001886	XLOC_001886	10:116387617-116400335	S4_e18	S6_e18	OK	2.29987	1.11815	-1.04044
E18	.	4933415A04Rik,Ccnjl	XLOC_002698	XLOC_002698	11:43342285-43402550	S4_e18	S6_e18	OK	11.303	5.19845	-1.12055
E18	.	4933421E11Rik	XLOC_014126	XLOC_014126	3:106487904-106539495	S4_e18	S6_e18	OK	15.943	5.77541	-1.46493
E18	.	4933424B01Rik	XLOC_019157	XLOC_019157	6:146498153-146526357	S4_e18	S6_e18	OK	20.7272	8.41545	-1.30041
E18	.	4933428G20Rik	XLOC_004092	XLOC_004092	11:97311473-97363714	S4_e18	S6_e18	OK	0.380256	4.15215	3.44881
E18	.	4933431E20Rik	XLOC_014715	XLOC_014715	3:107680147-107701603	S4_e18	S6_e18	OK	4.07036	1.83958	-1.14578
E18	.	4933439C10Rik	XLOC_002839	XLOC_002839	11:59299022-59324569	S4_e18	S6_e18	OK	4.83159	11.915	1.30221
E18	.	5033430I15Rik	XLOC_005473	XLOC_005473	13:46060627-46061876	S4_e18	S6_e18	OK	3.1603	12.28	1.95818
E18	.	5430405G05Rik	XLOC_012403	XLOC_012403	2:151527743-151533046	S4_e18	S6_e18	OK	0.450725	1.76161	1.96658
E18	M	5530601H04Rik	XLOC_025098	XLOC_025098	X:102236192-102265463	S4_e18	S6_e18	OK	1.85031	0.757182	-1.28906
E18	.	5730408K05Rik	XLOC_011299	XLOC_011299	19:8962876-8963260	S4_e18	S6_e18	OK	3.99488	16.0341	2.00492
E18	.	5730419I09Rik	XLOC_019148	XLOC_019148	6:142959439-143048627	S4_e18	S6_e18	OK	9.65613	4.82625	-1.00054
E18	.	5730455O13Rik	XLOC_011461	XLOC_011461	19:38262966-38298622	S4_e18	S6_e18	OK	12.7247	5.05028	-1.33319
E18	M	5730455P16Rik	XLOC_003963	XLOC_003963	11:80173993-80191517	S4_e18	S6_e18	OK	11.6716	3.86264	-1.59535
E18	.	5730494M16Rik	XLOC_010561	XLOC_010561	18:24867945-25327378	S4_e18	S6_e18	OK	14.0206	6.98971	-1.00424
E18	.	5730494N06Rik	XLOC_013407	XLOC_013407	2:132053894-132078916	S4_e18	S6_e18	OK	29.8095	7.49979	-1.99085
E18	E	5730508B09Rik	XLOC_014791	XLOC_014791	3:127572605-127599241	S4_e18	S6_e18	OK	5.56879	1.80384	-1.62629
E18	E	5730559C18Rik	XLOC_001116	XLOC_001116	1:138110107-138130841	S4_e18	S6_e18	OK	12.2948	27.5263	1.16276
E18	.	5730601F06Rik	XLOC_023438	XLOC_023438	9:20299511-20325863	S4_e18	S6_e18	OK	29.1635	11.1183	-1.39122
E18	.	5830433M19Rik	XLOC_015919	XLOC_015919	4:94166769-94223487	S4_e18	S6_e18	OK	6.45471	2.48828	-1.37521
E18	.	6030429G01Rik	XLOC_020265	XLOC_020265	7:4474558-4484044	S4_e18	S6_e18	OK	2.33713	5.04802	1.11098
E16	.	6330403A02Rik	XLOC_001331	XLOC_001331	1:182364365-182413635	S1_e16	S3_e16	OK	1.7927	0.920914	-0.960994
E18	.	6330403A02Rik	XLOC_001331	XLOC_001331	1:182364365-182413635	S4_e18	S6_e18	OK	0.99986	2.9064	1.53944
E18	.	6330409N04Rik	XLOC_007096	XLOC_007096	14:62153141-62175723	S4_e18	S6_e18	OK	8.77207	3.76814	-1.21906
E18	.	6330416L07Rik	XLOC_009680	XLOC_009680	17:22474955-22498367	S4_e18	S6_e18	OK	8.98432	4.03937	-1.15328
E18	.	6330503K22Rik	XLOC_020017	XLOC_020017	7:125856124-125880533	S4_e18	S6_e18	OK	10.0295	4.4024	-1.18788
E18	.	6330577E15Rik	XLOC_011125	XLOC_011125	19:47806245-47810078	S4_e18	S6_e18	OK	176.538	44.8758	-1.97597
E18	.	6330578E17Rik	XLOC_000783	XLOC_000783	1:37473929-37486948	S4_e18	S6_e18	OK	22.8439	10.6069	-1.10681
E18	.	6430526N21Rik	XLOC_019200	XLOC_019200	7:4971977-4984825	S4_e18	S6_e18	OK	16.4174	57.3605	1.80483
E18	.	6530401N04Rik	XLOC_005023	XLOC_005023	12:53098493-53107488	S4_e18	S6_e18	OK	1.12398	2.52428	1.16725
E16	.	6530418L21Rik	XLOC_014116	XLOC_014116	3:105507516-105523760	S1_e16	S3_e16	OK	2.35734	1.50308	-0.649236
E18	.	6720456B07Rik	XLOC_018299	XLOC_018299	6:113554765-113566945	S4_e18	S6_e18	OK	61.3426	150.651	1.29625
E18	.	6720457D02Rik	XLOC_006036	XLOC_006036	13:62618156-62659959	S4_e18	S6_e18	OK	6.93726	2.69798	-1.36249
E18	M	6720489N17Rik	XLOC_006038	XLOC_006038	13:62704374-62725545	S4_e18	S6_e18	OK	6.60584	2.77614	-1.25066
E18	M	8030462N17Rik	XLOC_010731	XLOC_010731	18:77872019-77952749	S4_e18	S6_e18	OK	5.81604	2.89921	-1.00438
E18	.	8430410A17Rik	XLOC_018210	XLOC_018210	6:87863969-87886608	S4_e18	S6_e18	OK	8.63851	25.4602	1.55939
E18	.	8430410K20Rik	XLOC_022676	XLOC_022676	9:4383534-4386870	S4_e18	S6_e18	OK	15.7361	7.63084	-1.04416
E18	.	8430426H19Rik	XLOC_006035	XLOC_006035	13:62554375-62568172	S4_e18	S6_e18	OK	12.0071	5.47797	-1.13217
E18	.	9030025P20Rik	XLOC_009022	XLOC_009022	17:15115827-15128541	S4_e18	S6_e18	OK	5.91277	1.56514	-1.91754
E16	.	9030224M15Rik	XLOC_001512	XLOC_001512	10:40403087-40530889	S1_e16	S3_e16	OK	0.712058	1.43308	1.00905
E18	.	9030420J04Rik	XLOC_023396	XLOC_023396	9:8994952-9239013	S4_e18	S6_e18	OK	11.5957	4.88588	-1.24689
E18	.	9030624G23Rik	XLOC_004965	XLOC_004965	12:24728066-24782111	S4_e18	S6_e18	OK	2.38274	1.09856	-1.11701
E18	.	9130206I24Rik	XLOC_015248	XLOC_015248	4:114581893-114593723	S4_e18	S6_e18	OK	5.21217	2.24625	-1.21437
E18	.	9230105E10Rik	XLOC_021083	XLOC_021083	7:111487267-111501872	S4_e18	S6_e18	OK	7.46724	3.29125	-1.18194
E18	M	9330159F19Rik	XLOC_001487	XLOC_001487	10:28931448-28950585	S4_e18	S6_e18	OK	4.041	1.69466	-1.25372
E18	.	9430002A10Rik	XLOC_021856	XLOC_021856	8:90698458-90698927	S4_e18	S6_e18	OK	1.78549	0.18819	-3.24606
E18	E	9430008C03Rik	XLOC_013541	XLOC_013541	2:158179435-158187258	S4_e18	S6_e18	OK	7.13088	3.49277	-1.02971
E18	.	9430015G10Rik	XLOC_015621	XLOC_015621	4:155484106-155501372	S4_e18	S6_e18	OK	8.03158	18.7163	1.22054
E18	M	9430021M05Rik	XLOC_012504	XLOC_012504	2:162486898-162500940	S4_e18	S6_e18	OK	1.81703	0.597731	-1.60402
E18	.	9430023L20Rik	XLOC_007639	XLOC_007639	15:101114731-101121365	S4_e18	S6_e18	OK	9.63714	23.5638	1.2899
E18	.	9430031J16Rik	XLOC_000243	XLOC_000243	1:81073891-81268239	S4_e18	S6_e18	OK	2.65701	0.737867	-1.84837
E18	.	9530082P21Rik	XLOC_009096	XLOC_009096	17:23886202-23891032	S4_e18	S6_e18	OK	4.08101	9.80468	1.26455
E18	.	9630025I21Rik,Zfp459	XLOC_006069	XLOC_006069	13:67506657-67585189	S4_e18	S6_e18	OK	4.75817	2.06236	-1.20611
E18	.	9830167H18Rik	XLOC_022329	XLOC_022329	8:72265537-72273861	S4_e18	S6_e18	OK	6.98775	2.88452	-1.27649
E16	.	9930013L23Rik	XLOC_020924	XLOC_020924	7:91081366-91235015	S1_e16	S3_e16	OK	2.17257	1.42428	-0.609175
E18	.	9930021D14Rik	XLOC_009110	XLOC_009110	17:24610495-24616023	S4_e18	S6_e18	OK	2.68491	10.9251	2.02471
E18	.	9930021J03Rik	XLOC_011420	XLOC_011420	19:29788891-29880499	S4_e18	S6_e18	OK	21.0876	5.134	-2.03824
E18	.	9930023K05Rik	XLOC_011153	XLOC_011153	19:56536126-56561219	S4_e18	S6_e18	OK	5.71348	2.03903	-1.48649
E18	.	a	XLOC_012457	XLOC_012457	2:154839305-154876748	S4_e18	S6_e18	OK	2.26655	4.9501	1.12696
E18	.	A130049A11Rik	XLOC_014681	XLOC_014681	3:103718042-103811413	S4_e18	S6_e18	OK	6.33253	2.40766	-1.39515
E18	.	A230020J21Rik	XLOC_000673	XLOC_000673	1:192829710-192853660	S4_e18	S6_e18	OK	0.425142	4.75313	3.48286
E18	.	A230046K03Rik	XLOC_001774	XLOC_001774	10:83006685-83059218	S4_e18	S6_e18	OK	14.3266	7.11675	-1.00941
E18	.	A230050P20Rik	XLOC_022742	XLOC_022742	9:20673085-20684154	S4_e18	S6_e18	OK	9.95605	20.1255	1.01538
E18	.	A230065H16Rik	XLOC_004868	XLOC_004868	12:112645019-112650288	S4_e18	S6_e18	OK	0.130255	2.50061	4.26287
E18	.	A230072C01Rik	XLOC_024195	XLOC_024195	X:20528790-20564475	S4_e18	S6_e18	OK	3.81878	0.885304	-2.10887
E16	.	A230083G16Rik	XLOC_018389	XLOC_018389	6:124848189-124875862	S1_e16	S3_e16	OK	1.35134	0.903326	-0.581075
E18	.	A230103J11Rik	XLOC_022438	XLOC_022438	8:87560813-87591020	S4_e18	S6_e18	OK	0.688238	2.71707	1.98107
E18	.	A2bp1	XLOC_008200	XLOC_008200	16:5884885-7412573	S4_e18	S6_e18	OK	5.39485	2.23371	-1.27214
E18	M	A2m	XLOC_018351	XLOC_018351	6:121586190-121629256	S4_e18	S6_e18	OK	1.62792	4.09323	1.33021
E18	.	A330021E22Rik	XLOC_017146	XLOC_017146	5:5580981-5664232	S4_e18	S6_e18	OK	2.13066	0.722446	-1.56034
E18	.	A330048O09Rik	XLOC_005932	XLOC_005932	13:48367786-48369253	S4_e18	S6_e18	OK	2.07767	0.657487	-1.65993
E18	M	A330076H08Rik	XLOC_020840	XLOC_020840	7:69088786-69127189	S4_e18	S6_e18	OK	1.63985	0.447482	-1.87366
E18	.	A430005L14Rik	XLOC_015583	XLOC_015583	4:153331345-153336034	S4_e18	S6_e18	OK	25.769	60.9889	1.24291
E18	.	A430033K04Rik	XLOC_017044	XLOC_017044	5:139064086-139090066	S4_e18	S6_e18	OK	7.61463	2.86792	-1.40877
E16	.	A530016L24Rik	XLOC_004882	XLOC_004882	12:113727658-113738138	S1_e16	S3_e16	OK	1.55793	2.53231	0.700826
E18	.	A530020G20Rik	XLOC_014172	XLOC_014172	3:121162445-121239126	S4_e18	S6_e18	OK	2.68665	0.993823	-1.43475
E18	.	A530054K11Rik	XLOC_006073	XLOC_006073	13:67717937-67738690	S4_e18	S6_e18	OK	7.53633	3.08466	-1.28875
E18	M	A530058N18Rik	XLOC_012186	XLOC_012186	2:113835336-113858028	S4_e18	S6_e18	OK	1.98997	0.372732	-2.41654
E18	.	A530082C11Rik	XLOC_015602	XLOC_015602	4:154975524-154998864	S4_e18	S6_e18	OK	7.57153	3.2732	-1.20988
E18	.	A630007B06Rik	XLOC_011558	XLOC_011558	19:56865452-56888173	S4_e18	S6_e18	OK	34.8566	12.513	-1.47801
E18	.	A630033E08Rik	XLOC_009683	XLOC_009683	17:22983663-23004101	S4_e18	S6_e18	OK	6.30958	1.78026	-1.82545
E18	.	A630089N07Rik	XLOC_008957	XLOC_008957	16:98283676-98303604	S4_e18	S6_e18	OK	9.45442	2.78882	-1.76134
E18	.	A730011C13Rik	XLOC_014600	XLOC_014600	3:94778652-94819160	S4_e18	S6_e18	OK	4.21515	1.89617	-1.15249
E18	M	A830010M20Rik	XLOC_016792	XLOC_016792	5:107926763-107941575	S4_e18	S6_e18	OK	4.0059	0.952504	-2.07233
E18	M	A830018L16Rik	XLOC_000016	XLOC_000016	1:11404192-11965982	S4_e18	S6_e18	OK	4.04051	1.34407	-1.58793
E18	.	A830080D01Rik	XLOC_024679	XLOC_024679	X:155970599-156031013	S4_e18	S6_e18	OK	11.7525	4.92683	-1.25423
E18	M	A830082K12Rik	XLOC_005633	XLOC_005633	13:78341634-78375825	S4_e18	S6_e18	OK	6.43782	1.07285	-2.58513
E18	.	A830082N09Rik,LOC100504607	XLOC_002092	XLOC_002092	10:33707232-33714861	S4_e18	S6_e18	OK	2.59071	0.851928	-1.60455
E18	.	A930001N09Rik	XLOC_009167	XLOC_009167	17:26852594-26913573	S4_e18	S6_e18	OK	4.08856	1.2847	-1.67016
E16	.	A930017K11Rik	XLOC_009757	XLOC_009757	17:26083327-26102450	S1_e16	S3_e16	OK	1.23352	1.98058	0.683146
E18	E	A930033H14Rik	XLOC_002204	XLOC_002204	10:68672509-68754539	S4_e18	S6_e18	OK	4.29627	1.27155	-1.75649
E18	.	AA408296	XLOC_001388	XLOC_001388	1:194930596-194956445	S4_e18	S6_e18	OK	5.28788	2.44219	-1.11451
E18	.	AA465934,AI450353	XLOC_003112	XLOC_003112	11:83105200-83112479	S4_e18	S6_e18	OK	48.2677	23.5585	-1.03481
E18	.	AA474331	XLOC_002106	XLOC_002106	10:39612565-39619044	S4_e18	S6_e18	OK	1.39265	4.25428	1.61108
E18	.	AA881470	XLOC_017062	XLOC_017062	5:141180976-141195288	S4_e18	S6_e18	OK	5.22153	21.2127	2.02238
E16	E	AA986860	XLOC_000389	XLOC_000389	1:132628552-132641199	S1_e16	S3_e16	OK	14.5733	9.71316	-0.585311
E18	.	Aacs	XLOC_016954	XLOC_016954	5:125956242-125997773	S4_e18	S6_e18	OK	10.0425	32.2879	1.68487
E18	.	Aamp	XLOC_000909	XLOC_000909	1:74326413-74331312	S4_e18	S6_e18	OK	26.2276	96.2699	1.876
E18	.	Aarsd1	XLOC_004203	XLOC_004203	11:101268152-101278747	S4_e18	S6_e18	OK	12.346	38.0016	1.62201
E18	M	Aasdhppt	XLOC_023386	XLOC_023386	9:4294792-4309494	S4_e18	S6_e18	OK	9.47813	3.64952	-1.3769
E18	M	Aatk	XLOC_004382	XLOC_004382	11:119868626-119908029	S4_e18	S6_e18	OK	6.44195	23.2606	1.85232
E16	.	AB124611	XLOC_022755	XLOC_022755	9:21330720-21349237	S1_e16	S3_e16	OK	1.87618	1.23354	-0.605
E18	.	AB124611	XLOC_022755	XLOC_022755	9:21330720-21349237	S4_e18	S6_e18	OK	0.872381	2.15449	1.30432
E18	.	Abca1	XLOC_015795	XLOC_015795	4:53043660-53172767	S4_e18	S6_e18	OK	12.5578	6.17352	-1.02442
E18	M	Abca5	XLOC_004295	XLOC_004295	11:110130682-110199030	S4_e18	S6_e18	OK	6.26862	3.09004	-1.02052
E18	M	Abca5	XLOC_004295	XLOC_004295	11:110130682-110199030	S4_e18	S6_e18	OK	6.26862	3.09004	-1.02052
E18	.	Abca7	XLOC_001704	XLOC_001704	10:79460359-79478317	S4_e18	S6_e18	OK	4.97714	11.6169	1.22283
E18	.	Abca8b	XLOC_004291	XLOC_004291	11:109794719-109857130	S4_e18	S6_e18	OK	4.86519	2.3105	-1.07429
E18	M	Abcb6	XLOC_000923	XLOC_000923	1:75168213-75176857	S4_e18	S6_e18	OK	3.37159	11.1855	1.73012
E18	.	Abcb7	XLOC_025094	XLOC_025094	X:101475903-101609185	S4_e18	S6_e18	OK	4.21221	1.42469	-1.56393
E18	.	Abcb8	XLOC_016462	XLOC_016462	5:23899973-23915765	S4_e18	S6_e18	OK	6.419	23.6559	1.88178
E18	.	Abcb9	XLOC_017645	XLOC_017645	5:124511865-124545807	S4_e18	S6_e18	OK	0.712176	3.49398	2.29457
E18	.	Abcc10	XLOC_009997	XLOC_009997	17:46434369-46464972	S4_e18	S6_e18	OK	3.06576	7.10018	1.21161
E18	E	Abcc4	XLOC_007235	XLOC_007235	14:118881913-119105441	S4_e18	S6_e18	OK	8.69578	4.12341	-1.07648
E18	M	Abcc9	XLOC_019145	XLOC_019145	6:142536381-142650794	S4_e18	S6_e18	OK	28.7962	12.9662	-1.15112
E18	E	Abcd3	XLOC_014772	XLOC_014772	3:121461827-121518133	S4_e18	S6_e18	OK	25.161	11.2636	-1.15952
E18	E	Abce1	XLOC_022394	XLOC_022394	8:82207340-82235639	S4_e18	S6_e18	OK	45.0487	19.1533	-1.2339
E18	M	Abcg4	XLOC_023593	XLOC_023593	9:44060795-44101017	S4_e18	S6_e18	OK	5.88568	14.5395	1.3047
E18	.	Abhd10	XLOC_008797	XLOC_008797	16:45730509-45743019	S4_e18	S6_e18	OK	7.85295	2.67446	-1.55398
E18	.	Abhd14a	XLOC_023918	XLOC_023918	9:106342381-106350009	S4_e18	S6_e18	OK	7.88487	24.836	1.65527
E18	E	Abhd14b	XLOC_023225	XLOC_023225	9:106350970-106355249	S4_e18	S6_e18	OK	4.78964	16.4264	1.77803
E18	M	Abhd8	XLOC_022365	XLOC_022365	8:73980598-73987556	S4_e18	S6_e18	OK	13.8367	100.991	2.86765
E18	E	Abi1	XLOC_012717	XLOC_012717	2:22751041-22895760	S4_e18	S6_e18	OK	30.8284	9.65882	-1.67434
E18	.	Abi3	XLOC_004071	XLOC_004071	11:95685813-95707045	S4_e18	S6_e18	OK	1.58697	4.06148	1.35573
E18	.	Abi3bp	XLOC_008451	XLOC_008451	16:56477958-56690248	S4_e18	S6_e18	OK	26.993	9.131	-1.56374
E16	M	Ablim3	XLOC_010684	XLOC_010684	18:61959045-62071506	S1_e16	S3_e16	OK	14.1896	7.3043	-0.958013
E18	.	Abtb1	XLOC_018859	XLOC_018859	6:88785907-88791929	S4_e18	S6_e18	OK	6.22749	17.6534	1.50322
E18	M	Abtb2	XLOC_012134	XLOC_012134	2:103406466-103558580	S4_e18	S6_e18	OK	1.78441	4.50027	1.33457
E18	.	Acaa1a	XLOC_023336	XLOC_023336	9:119250411-119259413	S4_e18	S6_e18	OK	13.1713	55.5914	2.07747
E18	E	Acaa2	XLOC_010472	XLOC_010472	18:74938865-74965861	S4_e18	S6_e18	OK	63.075	134.977	1.09757
E18	M	Acacb	XLOC_016844	XLOC_016844	5:114615526-114700767	S4_e18	S6_e18	OK	0.597861	1.67754	1.48846
E18	E	Acad10	XLOC_017617	XLOC_017617	5:122071037-122110519	S4_e18	S6_e18	OK	0.519668	2.52361	2.27983
E18	E	Acadl	XLOC_000890	XLOC_000890	1:66877426-66909841	S4_e18	S6_e18	OK	60.0407	27.3414	-1.13485
E18	.	Acads	XLOC_017568	XLOC_017568	5:115560307-115569322	S4_e18	S6_e18	OK	11.2636	62.3274	2.4682
E18	M	Acadsb	XLOC_020130	XLOC_020130	7:138554114-138589725	S4_e18	S6_e18	OK	24.2715	7.32393	-1.72858
E18	.	Acadvl	XLOC_003846	XLOC_003846	11:69823693-69828909	S4_e18	S6_e18	OK	17.2179	39.2103	1.18732
E18	.	Acap2	XLOC_008728	XLOC_008728	16:31092498-31201324	S4_e18	S6_e18	OK	13.7501	5.8781	-1.22602
E18	.	Acap3	XLOC_015615	XLOC_015615	4:155265983-155281360	S4_e18	S6_e18	OK	9.43096	23.8254	1.33702
E18	.	Acbd3	XLOC_000638	XLOC_000638	1:182656173-182684335	S4_e18	S6_e18	OK	26.7114	12.0234	-1.15161
E18	.	Acbd5	XLOC_011686	XLOC_011686	2:22923720-22970033	S4_e18	S6_e18	OK	14.8681	5.79338	-1.35974
E18	.	Acbd6	XLOC_000493	XLOC_000493	1:157405249-157534363	S4_e18	S6_e18	OK	19.9059	66.7488	1.74555
E18	.	Accn2	XLOC_007618	XLOC_007618	15:99501148-99531559	S4_e18	S6_e18	OK	1.26061	3.13029	1.31217
E18	.	Accn4	XLOC_000230	XLOC_000230	1:75447084-75470915	S4_e18	S6_e18	OK	0.581661	1.72813	1.57096
E18	.	Accs	XLOC_013191	XLOC_013191	2:93675609-93689933	S4_e18	S6_e18	OK	4.37272	9.13976	1.06362
E18	.	Acd	XLOC_022520	XLOC_022520	8:108214805-108224995	S4_e18	S6_e18	OK	24.5501	57.2591	1.22178
E18	E	Acer3	XLOC_020978	XLOC_020978	7:105362169-105458037	S4_e18	S6_e18	OK	2.86138	0.942987	-1.6014
E18	E	Acer3	XLOC_020978	XLOC_020978	7:105362169-105458037	S4_e18	S6_e18	OK	2.86138	0.942987	-1.6014
E18	.	Acot8	XLOC_013584	XLOC_013584	2:164611520-164630381	S4_e18	S6_e18	OK	3.84462	9.04224	1.23384
E18	E	Acp5	XLOC_023475	XLOC_023475	9:21931170-21940190	S4_e18	S6_e18	OK	4.14567	9.71072	1.22797
E18	E	Acpp	XLOC_023904	XLOC_023904	9:104190569-104240052	S4_e18	S6_e18	OK	2.95601	1.28441	-1.20255
E18	.	Acsf3	XLOC_022057	XLOC_022057	8:125299404-125341781	S4_e18	S6_e18	OK	2.93546	12.6605	2.10867
E18	.	Acsl3,Utp14b	XLOC_000238	XLOC_000238	1:78654399-78704318	S4_e18	S6_e18	OK	33.0009	11.319	-1.54376
E18	M	Acsl4	XLOC_025191	XLOC_025191	X:138752535-138825078	S4_e18	S6_e18	OK	11.6992	4.70613	-1.3138
E16	E	Acsm3	XLOC_020025	XLOC_020025	7:126904436-126937572	S1_e16	S3_e16	OK	3.77091	2.07269	-0.86341
E18	E	Acsm3	XLOC_020025	XLOC_020025	7:126904436-126937572	S4_e18	S6_e18	OK	5.06806	2.23302	-1.18243
E16	M	Acta1	XLOC_022637	XLOC_022637	8:126415666-126418636	S1_e16	S3_e16	OK	530.047	198.572	-1.41646
E18	M	Acta1	XLOC_022637	XLOC_022637	8:126415666-126418636	S4_e18	S6_e18	OK	344.467	1977.72	2.5214
E16	M	Acta2	XLOC_011441	XLOC_011441	19:34315580-34329826	S1_e16	S3_e16	OK	826.618	526.979	-0.649475
E16	M	Actc1	XLOC_013271	XLOC_013271	2:113873024-113878547	S1_e16	S3_e16	OK	439.726	221.429	-0.989757
E18	M	Actc1	XLOC_013271	XLOC_013271	2:113873024-113878547	S4_e18	S6_e18	OK	318.81	954.891	1.58264
E16	M	Actg2	XLOC_018807	XLOC_018807	6:83462902-83486245	S1_e16	S3_e16	OK	371.224	102.158	-1.86148
E18	M	Actg2	XLOC_018807	XLOC_018807	6:83462902-83486245	S4_e18	S6_e18	OK	559.328	3064.78	2.45401
E18	M	Actl6b	XLOC_017024	XLOC_017024	5:137994782-138010801	S4_e18	S6_e18	OK	1.70126	9.62938	2.50084
E16	.	Actn2	XLOC_005758	XLOC_005758	13:12361692-12432999	S1_e16	S3_e16	OK	75.8762	35.7505	-1.08568
E16	M	Actn3	XLOC_011212	XLOC_011212	19:4861222-4877884	S1_e16	S3_e16	OK	11.2537	6.47832	-0.796706
E18	E	Actr1a	XLOC_011532	XLOC_011532	19:46451303-46470225	S4_e18	S6_e18	OK	31.3464	71.6441	1.19255
E18	.	Actr1b	XLOC_000781	XLOC_000781	1:36756046-36766770	S4_e18	S6_e18	OK	22.7228	73.0738	1.68521
E18	.	Actr5	XLOC_012497	XLOC_012497	2:158450648-158464947	S4_e18	S6_e18	OK	3.69526	14.8367	2.00542
E18	M	Acvr2a	XLOC_011878	XLOC_011878	2:48669628-48804787	S4_e18	S6_e18	OK	6.74302	3.07488	-1.13287
E18	E	Acvr2b	XLOC_023338	XLOC_023338	9:119311618-119342633	S4_e18	S6_e18	OK	2.41625	11.2616	2.22057
E18	M	Acvrl1	XLOC_007635	XLOC_007635	15:100958967-100975767	S4_e18	S6_e18	OK	11.2889	25.7284	1.18846
E18	.	Acy1	XLOC_023917	XLOC_023917	9:106335326-106340567	S4_e18	S6_e18	OK	11.5826	23.6359	1.02902
E18	M	Ada	XLOC_013559	XLOC_013559	2:163552319-163575913	S4_e18	S6_e18	OK	3.3385	6.83289	1.03329
E18	.	Adam10	XLOC_023085	XLOC_023085	9:70526807-70628036	S4_e18	S6_e18	OK	52.229	24.895	-1.06899
E18	.	Adam11	XLOC_003315	XLOC_003315	11:102622752-102641576	S4_e18	S6_e18	OK	1.68718	3.75747	1.15515
E18	.	Adam15	XLOC_014536	XLOC_014536	3:89143561-89153932	S4_e18	S6_e18	OK	19.5951	45.4819	1.2148
E18	.	Adam33	XLOC_013396	XLOC_013396	2:130876552-130889550	S4_e18	S6_e18	OK	3.53732	17.4044	2.29872
E18	.	Adam8	XLOC_021367	XLOC_021367	7:147136338-147178387	S4_e18	S6_e18	OK	1.11895	2.54142	1.18348
E18	M	Adam9	XLOC_022205	XLOC_022205	8:26060082-26127394	S4_e18	S6_e18	OK	30.0149	13.5906	-1.14307
E16	E	Adamdec1	XLOC_007142	XLOC_007142	14:69181443-69200129	S1_e16	S3_e16	OK	3.21523	1.98272	-0.697442
E18	M	Adamts10	XLOC_009237	XLOC_009237	17:33661168-33690421	S4_e18	S6_e18	OK	15.2435	49.8837	1.71038
E18	.	Adamts14	XLOC_002170	XLOC_002170	10:60659859-60736186	S4_e18	S6_e18	OK	2.11914	8.49076	2.00241
E16	M	Adamts19	XLOC_010404	XLOC_010404	18:58996417-59213332	S1_e16	S3_e16	OK	8.05711	12.1702	0.595016
E18	M	Adamts2	XLOC_002754	XLOC_002754	11:50415586-50617551	S4_e18	S6_e18	OK	21.4057	54.8286	1.35693
E18	M	Adamtsl2	XLOC_011745	XLOC_011745	2:26934900-26964133	S4_e18	S6_e18	OK	2.43458	7.20543	1.56541
E18	.	Adamtsl4	XLOC_014615	XLOC_014615	3:95480126-95491781	S4_e18	S6_e18	OK	4.9914	17.8223	1.83617
E16	.	Adamtsl5	XLOC_002291	XLOC_002291	10:79803460-79811191	S1_e16	S3_e16	OK	12.6368	19.0606	0.592959
E18	.	Adamtsl5	XLOC_002291	XLOC_002291	10:79803460-79811191	S4_e18	S6_e18	OK	6.06999	34.3444	2.50031
E18	.	Adap1	XLOC_017752	XLOC_017752	5:139747829-139801418	S4_e18	S6_e18	OK	5.38129	15.5212	1.52822
E18	.	Adap2	XLOC_003084	XLOC_003084	11:79967663-79992329	S4_e18	S6_e18	OK	0.681228	1.84754	1.4394
E18	E	Adat2	XLOC_001425	XLOC_001425	10:13243647-13283182	S4_e18	S6_e18	OK	0.512704	3.50429	2.77292
E18	.	Adat3,Scamp4	XLOC_001722	XLOC_001722	10:80065624-80078528	S4_e18	S6_e18	OK	16.3892	88.3161	2.42993
E18	.	Adc	XLOC_016122	XLOC_016122	4:128609389-128639661	S4_e18	S6_e18	OK	3.77313	13.6427	1.85429
E18	.	Adck1	XLOC_004723	XLOC_004723	12:89599244-89700162	S4_e18	S6_e18	OK	3.99102	10.3757	1.37838
E18	.	Adck4	XLOC_019439	XLOC_019439	7:28018031-28042968	S4_e18	S6_e18	OK	10.025	22.9604	1.19554
E18	E	Adck5	XLOC_007441	XLOC_007441	15:76406788-76438021	S4_e18	S6_e18	OK	7.29307	23.1227	1.66471
E18	M	Adcy5	XLOC_008371	XLOC_008371	16:35155721-35304635	S4_e18	S6_e18	OK	8.00789	34.6089	2.11165
E16	M	Adcyap1	XLOC_009576	XLOC_009576	17:93598761-93604831	S1_e16	S3_e16	OK	2.99257	1.97352	-0.600612
E18	M	Adcyap1	XLOC_009576	XLOC_009576	17:93598761-93604831	S4_e18	S6_e18	OK	3.89998	1.07841	-1.85456
E18	.	Add3	XLOC_011133	XLOC_011133	19:53214934-53321889	S4_e18	S6_e18	OK	57.1382	27.8948	-1.03446
E18	E	Adh7	XLOC_014235	XLOC_014235	3:137880736-137895006	S4_e18	S6_e18	OK	2.1152	0.826463	-1.35577
E18	E	Adipor1	XLOC_000431	XLOC_000431	1:136312043-136328918	S4_e18	S6_e18	OK	40.9299	125.539	1.61691
E18	.	Adm	XLOC_019994	XLOC_019994	7:117771182-117773333	S4_e18	S6_e18	OK	7.56907	3.13427	-1.27199
E18	.	Adora2a	XLOC_001628	XLOC_001628	10:74779687-74797533	S4_e18	S6_e18	OK	3.07599	9.52085	1.63004
E18	M	Adprh	XLOC_008773	XLOC_008773	16:38445478-38452769	S4_e18	S6_e18	OK	23.986	61.241	1.35231
E18	.	Adprhl2	XLOC_016103	XLOC_016103	4:125993594-126002487	S4_e18	S6_e18	OK	7.93105	41.2228	2.37786
E18	.	Adra1d	XLOC_013402	XLOC_013402	2:131371092-131388021	S4_e18	S6_e18	OK	3.31878	7.80705	1.23413
E16	.	Adra2c	XLOC_016559	XLOC_016559	5:35621214-35624412	S1_e16	S3_e16	OK	2.50982	3.92082	0.64357
E16	E	Adssl1	XLOC_004884	XLOC_004884	12:113858257-113879566	S1_e16	S3_e16	OK	6.45295	3.66643	-0.815582
E18	M	Afap1	XLOC_016564	XLOC_016564	5:36235967-36346571	S4_e18	S6_e18	OK	21.5876	10.0291	-1.10601
E18	M	Aff2	XLOC_024340	XLOC_024340	X:66613505-67121212	S4_e18	S6_e18	OK	9.49447	3.79844	-1.32168
E18	.	Aff4	XLOC_002779	XLOC_002779	11:53164268-53235332	S4_e18	S6_e18	OK	24.3066	11.4835	-1.08178
E18	.	Afg3l1	XLOC_022075	XLOC_022075	8:126001761-126027816	S4_e18	S6_e18	OK	5.63475	13.3812	1.24778
E16	.	Afp	XLOC_016703	XLOC_016703	5:90919739-90937933	S1_e16	S3_e16	OK	0.889947	3.41851	1.94158
E18	.	Agap2	XLOC_001922	XLOC_001922	10:126515962-126530225	S4_e18	S6_e18	OK	3.96869	8.31303	1.06671
E18	.	Agap3	XLOC_016465	XLOC_016465	5:23957994-24007865	S4_e18	S6_e18	OK	16.3317	45.0088	1.46254
E18	.	Ager	XLOC_009274	XLOC_009274	17:34734806-34737877	S4_e18	S6_e18	OK	2.10631	8.37633	1.9916
E18	M	Agfg1	XLOC_000248	XLOC_000248	1:82836057-82892850	S4_e18	S6_e18	OK	25.8111	12.2573	-1.07434
E18	M	Agfg1	XLOC_000248	XLOC_000248	1:82836057-82892850	S4_e18	S6_e18	OK	25.8111	12.2573	-1.07434
E18	E	Agfg2	XLOC_017730	XLOC_017730	5:138092069-138125921	S4_e18	S6_e18	OK	6.3294	14.7277	1.2184
E18	.	Agpat1	XLOC_009275	XLOC_009275	17:34742805-34752916	S4_e18	S6_e18	OK	31.2865	130.272	2.05791
E18	E	Agpat2	XLOC_012773	XLOC_012773	2:26449106-26459730	S4_e18	S6_e18	OK	7.01633	46.3068	2.72243
E18	.	Agphd1	XLOC_022982	XLOC_022982	9:54765096-54797731	S4_e18	S6_e18	OK	4.11551	1.17031	-1.81418
E18	.	Agt	XLOC_022643	XLOC_022643	8:127080486-127093607	S4_e18	S6_e18	OK	0.809897	1.86504	1.2034
E16	.	Ahnak2,LOC100503606	XLOC_005271	XLOC_005271	12:114010403-114046697	S1_e16	S3_e16	OK	2.29217	1.18672	-0.949738
E16	.	Ahsg	XLOC_008304	XLOC_008304	16:22892114-22899511	S1_e16	S3_e16	OK	0.556649	2.5215	2.17945
E18	.	AI132487	XLOC_004800	XLOC_004800	12:110089338-110095025	S4_e18	S6_e18	OK	1.38464	5.00008	1.85244
E18	.	AI428936	XLOC_019503	XLOC_019503	7:31099834-31104064	S4_e18	S6_e18	OK	4.0189	11.6479	1.5352
E18	E	AI429214	XLOC_021624	XLOC_021624	8:38056628-38058587	S4_e18	S6_e18	OK	4.4571	0.807595	-2.4644
E18	.	AI452195	XLOC_005709	XLOC_005709	13:110743928-110746172	S4_e18	S6_e18	OK	5.48131	2.2082	-1.31165
E18	M	AI464131	XLOC_015708	XLOC_015708	4:41442636-41450109	S4_e18	S6_e18	OK	4.75036	10.8025	1.18526
E16	.	AI467606	XLOC_020086	XLOC_020086	7:134231789-134265543	S1_e16	S3_e16	OK	1.09395	1.81689	0.731926
E18	M	AI593442	XLOC_023658	XLOC_023658	9:52481146-52487534	S4_e18	S6_e18	OK	2.70658	0.881004	-1.61925
E16	M	AI662270	XLOC_003111	XLOC_003111	11:83037077-83040086	S1_e16	S3_e16	OK	1.09753	2.06631	0.912791
E18	.	AI747699	XLOC_011435	XLOC_011435	19:33629770-33664801	S4_e18	S6_e18	OK	7.16848	2.49763	-1.52111
E18	.	AI837181	XLOC_010804	XLOC_010804	19:5425143-5427317	S4_e18	S6_e18	OK	14.2691	97.0907	2.76644
E18	.	AI846148	XLOC_011283	XLOC_011283	19:7430953-7457516	S4_e18	S6_e18	OK	8.79833	20.3125	1.20707
E18	.	AI848100	XLOC_001199	XLOC_001199	1:163746242-163806792	S4_e18	S6_e18	OK	9.92277	4.04893	-1.2932
E18	.	AI987944	XLOC_020693	XLOC_020693	7:48629141-48648630	S4_e18	S6_e18	OK	6.27838	1.92021	-1.70913
E18	.	Aifm2	XLOC_001589	XLOC_001589	10:61178010-61246612	S4_e18	S6_e18	OK	5.95356	19.4785	1.71006
E18	E	Aig1	XLOC_002033	XLOC_002033	10:13372514-13588636	S4_e18	S6_e18	OK	1.60091	15.0929	3.23691
E16	E	Aim1l	XLOC_015418	XLOC_015418	4:133624366-133648419	S1_e16	S3_e16	OK	4.16862	2.38168	-0.807586
E18	E	Aim1l	XLOC_015418	XLOC_015418	4:133624366-133648419	S4_e18	S6_e18	OK	3.01289	6.07423	1.01156
E18	M	Airn	XLOC_009005	XLOC_009005	17:12875271-13061009	S4_e18	S6_e18	OK	101.064	43.4111	-1.21913
E16	M	Ak1	XLOC_011813	XLOC_011813	2:32485023-32490572	S1_e16	S3_e16	OK	22.7221	15.0378	-0.595504
E18	.	AK129341	XLOC_023395	XLOC_023395	9:8076632-8134294	S4_e18	S6_e18	OK	4.66425	1.56016	-1.57995
E18	M	Akap11	XLOC_007193	XLOC_007193	14:78892052-78936667	S4_e18	S6_e18	OK	15.3328	6.99739	-1.13173
E18	M	Akap6	XLOC_004551	XLOC_004551	12:53800369-54252002	S4_e18	S6_e18	OK	6.26742	2.89691	-1.11336
E18	M	Akap7	XLOC_002067	XLOC_002067	10:24888895-25018969	S4_e18	S6_e18	OK	13.433	3.54708	-1.92108
E18	.	Akap9	XLOC_016407	XLOC_016407	5:3928185-4080204	S4_e18	S6_e18	OK	20.1484	8.9247	-1.17479
E18	.	Akirin1	XLOC_016090	XLOC_016090	4:123412437-123427542	S4_e18	S6_e18	OK	11.6957	5.41075	-1.11207
E18	.	Akirin2	XLOC_014952	XLOC_014952	4:34497863-34562191	S4_e18	S6_e18	OK	68.3408	23.3973	-1.5464
E16	.	Akr1e1	XLOC_005745	XLOC_005745	13:4591735-4608410	S1_e16	S3_e16	OK	5.96309	2.9512	-1.01476
E18	.	Akr1e1	XLOC_005745	XLOC_005745	13:4591735-4608410	S4_e18	S6_e18	OK	10.9854	1.58226	-2.79552
E18	.	Akr7a5	XLOC_015476	XLOC_015476	4:138866658-138874701	S4_e18	S6_e18	OK	21.1357	74.8573	1.82446
E18	.	Akt1s1	XLOC_019624	XLOC_019624	7:52104596-52110780	S4_e18	S6_e18	OK	33.769	82.7155	1.29246
E18	E	Aktip	XLOC_022459	XLOC_022459	8:93593992-93659395	S4_e18	S6_e18	OK	21.2251	7.32639	-1.53459
E18	E	Aktip	XLOC_022459	XLOC_022459	8:93593992-93659395	S4_e18	S6_e18	OK	21.2251	7.32639	-1.53459
E16	E	Alad	XLOC_015852	XLOC_015852	4:62170203-62181097	S1_e16	S3_e16	OK	108.068	168.319	0.639268
E16	M	Alas2	XLOC_024641	XLOC_024641	X:146981959-147005165	S1_e16	S3_e16	OK	96.4777	172.759	0.840493
E18	M	Alas2	XLOC_024641	XLOC_024641	X:146981959-147005165	S4_e18	S6_e18	OK	26.0624	153.763	2.56067
E16	.	Alb	XLOC_016702	XLOC_016702	5:90889914-90905629	S1_e16	S3_e16	OK	1.63259	11.1086	2.76644
E18	.	Alb	XLOC_016702	XLOC_016702	5:90889914-90905629	S4_e18	S6_e18	OK	7.74389	1.47789	-2.38952
E18	E	Alcam	XLOC_008811	XLOC_008811	16:52249108-52453110	S4_e18	S6_e18	OK	63.2824	23.4672	-1.43116
E18	.	Aldh16a1	XLOC_020748	XLOC_020748	7:52397209-52415434	S4_e18	S6_e18	OK	6.91889	27.473	1.9894
E16	E	Aldh1a7	XLOC_011389	XLOC_011389	19:20767442-20802046	S1_e16	S3_e16	OK	23.3008	13.3005	-0.808897
E18	M	Aldh1b1	XLOC_015033	XLOC_015033	4:45811893-45817480	S4_e18	S6_e18	OK	4.30005	14.2677	1.73033
E18	E	Aldh1l1	XLOC_018238	XLOC_018238	6:90500841-90549942	S4_e18	S6_e18	OK	1.12105	2.32517	1.05248
E18	M	Aldh2	XLOC_017615	XLOC_017615	5:122017695-122043833	S4_e18	S6_e18	OK	48.8292	117.044	1.26123
E16	E	Aldh3b2	XLOC_010770	XLOC_010770	19:3972327-3981665	S1_e16	S3_e16	OK	16.548	10.959	-0.594543
E18	.	Aldh6a1	XLOC_005142	XLOC_005142	12:85750017-85791900	S4_e18	S6_e18	OK	23.667	10.0192	-1.24011
E18	.	Alg1	XLOC_008199	XLOC_008199	16:5233713-5256049	S4_e18	S6_e18	OK	3.47841	15.1899	2.12662
E18	.	Alg6	XLOC_015172	XLOC_015172	4:99382320-99430151	S4_e18	S6_e18	OK	6.07409	2.39639	-1.34181
E18	.	Alkbh6	XLOC_019502	XLOC_019502	7:31093771-31099322	S4_e18	S6_e18	OK	21.7966	59.2888	1.44366
E18	.	Alkbh7	XLOC_009484	XLOC_009484	17:57136775-57138745	S4_e18	S6_e18	OK	5.39171	19.7237	1.87111
E18	.	Alms1	XLOC_018185	XLOC_018185	6:85537524-85652745	S4_e18	S6_e18	OK	6.49283	2.82883	-1.19864
E16	M	Alox5ap	XLOC_017124	XLOC_017124	5:150076633-150099623	S1_e16	S3_e16	OK	6.84322	11.2084	0.71183
E18	M	Alox5ap	XLOC_017124	XLOC_017124	5:150076633-150099623	S4_e18	S6_e18	OK	6.84295	16.2562	1.2483
E16	.	Alpk3	XLOC_019766	XLOC_019766	7:88202485-88250498	S1_e16	S3_e16	OK	4.23558	1.82119	-1.21768
E18	.	Amdhd2	XLOC_009707	XLOC_009707	17:24292799-24300700	S4_e18	S6_e18	OK	6.99699	15.0992	1.10966
E18	.	Amigo3	XLOC_023252	XLOC_023252	9:107951620-107980134	S4_e18	S6_e18	OK	1.51441	5.00003	1.72319
E18	.	Ammecr1	XLOC_025193	XLOC_025193	X:139288016-139401271	S4_e18	S6_e18	OK	4.69696	2.01963	-1.21763
E16	.	Ampd1	XLOC_014097	XLOC_014097	3:102877936-102903643	S1_e16	S3_e16	OK	1.7557	0.815495	-1.1063
E18	.	Anapc10	XLOC_021794	XLOC_021794	8:82235718-82301220	S4_e18	S6_e18	OK	7.92541	1.76042	-2.17057
E16	.	Angpt2	XLOC_022159	XLOC_022159	8:18595172-18803189	S1_e16	S3_e16	OK	3.80278	7.05216	0.89101
E16	M	Angptl1	XLOC_000500	XLOC_000500	1:158734296-158869757	S1_e16	S3_e16	OK	8.51544	4.77352	-0.835027
E16	.	Angptl7	XLOC_016326	XLOC_016326	4:147822690-147931794	S1_e16	S3_e16	OK	3.0405	2.01787	-0.591473
E18	E	Ankhd1	XLOC_010296	XLOC_010296	18:36720256-36818562	S4_e18	S6_e18	OK	27.7932	10.695	-1.3778
E18	.	Ankmy2	XLOC_004527	XLOC_004527	12:36883710-36923878	S4_e18	S6_e18	OK	38.4831	16.2421	-1.24449
E18	.	Ankra2	XLOC_005676	XLOC_005676	13:99033196-99043868	S4_e18	S6_e18	OK	12.555	4.10216	-1.6138
E18	M	Ankrd12	XLOC_010106	XLOC_010106	17:66316840-66426386	S4_e18	S6_e18	OK	11.1339	3.08558	-1.85135
E18	.	Ankrd13b	XLOC_003928	XLOC_003928	11:77283988-77303180	S4_e18	S6_e18	OK	18.5142	38.3139	1.04923
E18	.	Ankrd13d	XLOC_011198	XLOC_011198	19:4270179-4283137	S4_e18	S6_e18	OK	7.2415	14.7467	1.02603
E18	E	Ankrd17	XLOC_017412	XLOC_017412	5:90656190-90795211	S4_e18	S6_e18	OK	33.9768	13.2119	-1.36272
E16	E	Ankrd22	XLOC_011440	XLOC_011440	19:34175432-34240531	S1_e16	S3_e16	OK	2.04731	1.16417	-0.814434
E18	M	Ankrd26	XLOC_018958	XLOC_018958	6:118452581-118512274	S4_e18	S6_e18	OK	7.77515	3.68735	-1.07628
E18	M	Ankrd29	XLOC_010533	XLOC_010533	18:12410865-12464229	S4_e18	S6_e18	OK	2.52561	1.193	-1.08204
E18	M	Ankrd32	XLOC_006114	XLOC_006114	13:77182348-77274729	S4_e18	S6_e18	OK	7.69722	3.25602	-1.24123
E18	M	Ankrd34a	XLOC_014061	XLOC_014061	3:96400558-96403701	S4_e18	S6_e18	OK	1.89761	4.28348	1.1746
E18	E	Ankrd39	XLOC_000778	XLOC_000778	1:36595017-36604046	S4_e18	S6_e18	OK	3.24667	6.50282	1.00211
E18	M	Ankrd44	XLOC_000840	XLOC_000840	1:54702183-54983231	S4_e18	S6_e18	OK	11.2247	4.23129	-1.40751
E18	.	Ankrd54	XLOC_007938	XLOC_007938	15:78883523-78893289	S4_e18	S6_e18	OK	10.4734	28.683	1.45347
E16	.	Ankrd56	XLOC_017432	XLOC_017432	5:93470148-93474048	S1_e16	S3_e16	OK	1.30974	1.97806	0.594805
E18	.	Ankrd57	XLOC_001569	XLOC_001569	10:58684669-58689182	S4_e18	S6_e18	OK	6.70812	2.78303	-1.26925
E18	.	Ankrd61	XLOC_017788	XLOC_017788	5:144632730-144670708	S4_e18	S6_e18	OK	0.576559	1.8818	1.70658
E18	.	Ankrd9	XLOC_005257	XLOC_005257	12:112213562-112217231	S4_e18	S6_e18	OK	0.75991	2.16268	1.50892
E18	.	Anks1	XLOC_009181	XLOC_009181	17:28046284-28199582	S4_e18	S6_e18	OK	11.461	27.0503	1.23891
E18	.	Anks3	XLOC_008580	XLOC_008580	16:4941419-4964330	S4_e18	S6_e18	OK	7.11662	24.5858	1.78856
E18	.	Anks6	XLOC_015779	XLOC_015779	4:47028560-47070178	S4_e18	S6_e18	OK	4.88474	14.5955	1.57917
E18	.	Anp32b	XLOC_015040	XLOC_015040	4:46463988-46485395	S4_e18	S6_e18	OK	203.066	73.5384	-1.46538
E18	M	Anp32e	XLOC_014044	XLOC_014044	3:95733179-95751310	S4_e18	S6_e18	OK	41.885	19.4441	-1.1071
E16	E	Anxa1	XLOC_011387	XLOC_011387	19:20447923-20465161	S1_e16	S3_e16	OK	172.093	100.83	-0.771263
E18	E	Anxa4	XLOC_018840	XLOC_018840	6:86686833-86743578	S4_e18	S6_e18	OK	45.3776	20.3468	-1.15718
E18	M	Anxa6	XLOC_003698	XLOC_003698	11:54792463-54846973	S4_e18	S6_e18	OK	191.664	396.989	1.05052
E18	E	Anxa7	XLOC_006819	XLOC_006819	14:21274482-21299355	S4_e18	S6_e18	OK	31.5356	15.7436	-1.00221
E16	E	Anxa8	XLOC_006432	XLOC_006432	14:34864311-34915940	S1_e16	S3_e16	OK	5.96405	3.76806	-0.662471
E18	.	Aoc2	XLOC_003290	XLOC_003290	11:101186376-101191013	S4_e18	S6_e18	OK	1.08298	3.19606	1.56129
E18	M	Ap1m1	XLOC_021770	XLOC_021770	8:74764030-74781278	S4_e18	S6_e18	OK	39.11	85.5156	1.12865
E18	E	Ap1m2	XLOC_023456	XLOC_023456	9:21099900-21116777	S4_e18	S6_e18	OK	7.50255	18.0028	1.26277
E18	.	Ap1s1	XLOC_017715	XLOC_017715	5:137510863-137521930	S4_e18	S6_e18	OK	16.1983	64.1872	1.98645
E18	M	Ap1s2	XLOC_024689	XLOC_024689	X:160347091-160367478	S4_e18	S6_e18	OK	4.36596	1.12253	-1.95954
E18	E	Ap1s3	XLOC_000938	XLOC_000938	1:79603450-79668547	S4_e18	S6_e18	OK	10.3737	3.97608	-1.38351
E18	.	Ap2a1	XLOC_020731	XLOC_020731	7:52151448-52184860	S4_e18	S6_e18	OK	23.5272	66.2605	1.49382
E18	.	Ap2m1	XLOC_008285	XLOC_008285	16:20535576-20544126	S4_e18	S6_e18	OK	132.51	268.827	1.02058
E18	E	Ap3b1	XLOC_005663	XLOC_005663	13:95128914-95336271	S4_e18	S6_e18	OK	42.5208	20.0022	-1.08801
E18	.	Ap3m1	XLOC_006828	XLOC_006828	14:21852963-21871664	S4_e18	S6_e18	OK	14.4978	7.18402	-1.01297
E18	M	Ap3s1	XLOC_010364	XLOC_010364	18:46901570-46950480	S4_e18	S6_e18	OK	49.3861	17.3772	-1.50691
E18	.	Ap4m1	XLOC_017037	XLOC_017037	5:138613248-138628414	S4_e18	S6_e18	OK	10.5548	22.6446	1.10127
E18	.	Ap4s1	XLOC_004547	XLOC_004547	12:52709527-52839926	S4_e18	S6_e18	OK	14.1625	5.78562	-1.29154
E18	.	Apba3	XLOC_001741	XLOC_001741	10:80730916-80754012	S4_e18	S6_e18	OK	15.9961	75.545	2.23962
E18	M	Apbb1	XLOC_021111	XLOC_021111	7:112702873-112734894	S4_e18	S6_e18	OK	13.5777	47.2005	1.79757
E18	M	Apbb3	XLOC_010601	XLOC_010601	18:36830812-36843516	S4_e18	S6_e18	OK	6.51372	18.4986	1.50586
E18	M	Apc	XLOC_010271	XLOC_010271	18:34380637-34481844	S4_e18	S6_e18	OK	19.0234	7.04153	-1.43382
E18	M	Apc2	XLOC_001717	XLOC_001717	10:79764564-79783293	S4_e18	S6_e18	OK	5.72628	14.3609	1.32647
E18	.	Apeg3	XLOC_019224	XLOC_019224	7:6658670-6683130	S4_e18	S6_e18	OK	136.97	38.7861	-1.82025
E18	.	Apeh	XLOC_023944	XLOC_023944	9:107987744-107996811	S4_e18	S6_e18	OK	10.7308	34.0944	1.66777
E18	.	Apex2	XLOC_025211	XLOC_025211	X:147006049-147022692	S4_e18	S6_e18	OK	5.35494	13.7295	1.35834
E18	.	Aph1a	XLOC_014043	XLOC_014043	3:95697918-95708562	S4_e18	S6_e18	OK	14.0579	57.7914	2.03947
E18	.	Aph1b	XLOC_023765	XLOC_023765	9:66623293-66643230	S4_e18	S6_e18	OK	6.89331	3.33345	-1.04818
E18	E	Aplp2	XLOC_023498	XLOC_023498	9:30957141-31019400	S4_e18	S6_e18	OK	226.499	103.29	-1.1328
E16	.	Apoa1	XLOC_022939	XLOC_022939	9:46036712-46038549	S1_e16	S3_e16	OK	1.82542	9.2912	2.34764
E18	.	Apoa1	XLOC_022939	XLOC_022939	9:46036712-46038549	S4_e18	S6_e18	OK	4.28348	0.835732	-2.35767
E18	.	Apoa1bp	XLOC_014502	XLOC_014502	3:87860444-87862417	S4_e18	S6_e18	OK	40.91	121.886	1.57501
E16	.	Apoa2	XLOC_000564	XLOC_000564	1:173155184-173156510	S1_e16	S3_e16	OK	0.285341	2.04364	2.84038
E18	.	Apoa2	XLOC_000564	XLOC_000564	1:173155184-173156510	S4_e18	S6_e18	OK	2.04622	0.415381	-2.30045
E16	.	Apobec2	XLOC_010029	XLOC_010029	17:48558554-48572053	S1_e16	S3_e16	OK	25.4016	12.8739	-0.980471
E18	.	Apobec3	XLOC_007486	XLOC_007486	15:79719961-79738859	S4_e18	S6_e18	OK	13.5486	5.98267	-1.17928
E16	.	Apoh	XLOC_003356	XLOC_003356	11:108256610-108275710	S1_e16	S3_e16	OK	0.10996	1.39039	3.66044
E18	E	Apol7a	XLOC_007906	XLOC_007906	15:77218646-77229540	S4_e18	S6_e18	OK	1.91919	0.535121	-1.84256
E18	M	Apold1	XLOC_018461	XLOC_018461	6:134932018-134936854	S4_e18	S6_e18	OK	2.57432	0.996687	-1.36898
E18	M	Appl1	XLOC_006850	XLOC_006850	14:27732173-27783737	S4_e18	S6_e18	OK	15.8563	5.68877	-1.47887
E18	.	Appl2	XLOC_002347	XLOC_002347	10:83062777-83111409	S4_e18	S6_e18	OK	35.7848	15.5458	-1.20283
E18	M	Aqp1	XLOC_018075	XLOC_018075	6:55286292-55298549	S4_e18	S6_e18	OK	12.5513	39.7406	1.66278
E18	M	Araf	XLOC_024193	XLOC_024193	X:20425668-20498044	S4_e18	S6_e18	OK	21.7743	44.5138	1.03163
E18	E	Araf	XLOC_024193	XLOC_024193	X:20425668-20498044	S4_e18	S6_e18	OK	21.7743	44.5138	1.03163
E18	E	Arap2	XLOC_017323	XLOC_017323	5:62993683-63157416	S4_e18	S6_e18	OK	2.3814	0.842925	-1.49833
E16	E	Arc	XLOC_007845	XLOC_007845	15:74499512-74503000	S1_e16	S3_e16	OK	3.70977	2.37183	-0.645327
E18	E	Arc	XLOC_007845	XLOC_007845	15:74499512-74503000	S4_e18	S6_e18	OK	1.52511	3.60622	1.24157
E18	.	Arcn1	XLOC_023606	XLOC_023606	9:44550225-44575891	S4_e18	S6_e18	OK	117.787	50.7736	-1.21403
E18	.	Arf5	XLOC_017898	XLOC_017898	6:28373639-28376499	S4_e18	S6_e18	OK	90.3724	208.622	1.20694
E18	E	Arf6	XLOC_004594	XLOC_004594	12:70473136-70476967	S4_e18	S6_e18	OK	24.6754	9.47991	-1.38013
E18	.	Arfgap1	XLOC_012644	XLOC_012644	2:180701929-180717229	S4_e18	S6_e18	OK	24.556	55.5707	1.17825
E18	.	Arfgap2	XLOC_012108	XLOC_012108	2:91105271-91117528	S4_e18	S6_e18	OK	14.5813	36.503	1.3239
E18	E	Arfgef1	XLOC_000713	XLOC_000713	1:10127587-10222751	S4_e18	S6_e18	OK	20.6655	9.75643	-1.0828
E18	.	Arfip1	XLOC_014478	XLOC_014478	3:84299984-84390065	S4_e18	S6_e18	OK	19.104	8.73021	-1.12979
E16	E	Arg1	XLOC_002066	XLOC_002066	10:24635012-24647276	S1_e16	S3_e16	OK	22.1319	6.44726	-1.77937
E18	E	Arhgap12	XLOC_010513	XLOC_010513	18:6024445-6136096	S4_e18	S6_e18	OK	11.5876	5.20571	-1.15441
E18	E	Arhgap17	XLOC_021248	XLOC_021248	7:130422662-130513429	S4_e18	S6_e18	OK	27.6275	13.657	-1.01646
E18	.	Arhgap18	XLOC_001481	XLOC_001481	10:26492317-26638454	S4_e18	S6_e18	OK	10.9952	5.27471	-1.05971
E18	.	Arhgap22	XLOC_006424	XLOC_006424	14:34030008-34183122	S4_e18	S6_e18	OK	4.62751	13.7481	1.57093
E18	E	Arhgap29	XLOC_014175	XLOC_014175	3:121656243-121719072	S4_e18	S6_e18	OK	21.9603	9.93701	-1.14402
E18	M	Arhgap5	XLOC_004550	XLOC_004550	12:53617063-53668839	S4_e18	S6_e18	OK	26.4016	8.4182	-1.64904
E18	E	Arhgap5	XLOC_004550	XLOC_004550	12:53617063-53668839	S4_e18	S6_e18	OK	26.4016	8.4182	-1.64904
E18	M	Arhgap6	XLOC_024704	XLOC_024704	X:165233030-165742367	S4_e18	S6_e18	OK	9.42618	2.79491	-1.75387
E16	.	Arhgap9	XLOC_001927	XLOC_001927	10:126760782-126778635	S1_e16	S3_e16	OK	0.733727	1.40446	0.936699
E18	M	Arhgdig	XLOC_009764	XLOC_009764	17:26336127-26338295	S4_e18	S6_e18	OK	12.7611	26.95	1.07854
E18	E	Arhgef1	XLOC_019409	XLOC_019409	7:25688004-25711611	S4_e18	S6_e18	OK	25.5885	104.059	2.02384
E18	.	Arhgef10l	XLOC_016249	XLOC_016249	4:140070399-140221820	S4_e18	S6_e18	OK	7.60357	21.9802	1.53146
E18	E	Arhgef16	XLOC_016363	XLOC_016363	4:153652578-153674004	S4_e18	S6_e18	OK	5.93599	13.3379	1.16797
E18	E	Arhgef19	XLOC_015491	XLOC_015491	4:140798798-140813477	S4_e18	S6_e18	OK	15.5306	38.6973	1.31712
E18	M	Arhgef9	XLOC_025045	XLOC_025045	X:92244282-92361825	S4_e18	S6_e18	OK	9.05198	3.77868	-1.26035
E18	.	Arid2	XLOC_007587	XLOC_007587	15:96117952-96235894	S4_e18	S6_e18	OK	19.1621	7.2733	-1.39757
E18	.	Arid4a	XLOC_004606	XLOC_004606	12:72116953-72200338	S4_e18	S6_e18	OK	16.2423	3.5215	-2.20549
E18	M	Arid4b	XLOC_005315	XLOC_005315	13:14156058-14291870	S4_e18	S6_e18	OK	22.3308	6.39185	-1.80473
E18	E	Arid5b	XLOC_002202	XLOC_002202	10:67558340-67741474	S4_e18	S6_e18	OK	20.6631	9.48444	-1.12342
E18	.	Arih1	XLOC_023714	XLOC_023714	9:59236360-59334181	S4_e18	S6_e18	OK	19.9193	7.46588	-1.41578
E18	.	Arl10	XLOC_005516	XLOC_005516	13:54605165-54684123	S4_e18	S6_e18	OK	5.06838	23.3411	2.20328
E18	.	Arl13b	XLOC_008861	XLOC_008861	16:62793514-62846866	S4_e18	S6_e18	OK	9.48506	4.5512	-1.05941
E18	M	Arl15	XLOC_005727	XLOC_005727	13:114584715-114947669	S4_e18	S6_e18	OK	17.0401	6.7115	-1.34423
E18	M	Arl4a	XLOC_005009	XLOC_005009	12:40759877-40764574	S4_e18	S6_e18	OK	8.13445	3.23456	-1.33048
E18	.	Arl4d	XLOC_003301	XLOC_003301	11:101526854-101529146	S4_e18	S6_e18	OK	3.52854	9.96503	1.4978
E18	.	Arl5a	XLOC_012900	XLOC_012900	2:52253470-52280394	S4_e18	S6_e18	OK	15.6686	5.88124	-1.41369
E18	.	Arl5b	XLOC_011660	XLOC_011660	2:14976988-15000818	S4_e18	S6_e18	OK	8.31523	1.91879	-2.11556
E18	.	Arl5c	XLOC_004103	XLOC_004103	11:97850891-97857487	S4_e18	S6_e18	OK	1.20056	2.57046	1.09832
E18	M	Arl6	XLOC_008858	XLOC_008858	16:59613146-59639165	S4_e18	S6_e18	OK	20.9904	5.16432	-2.02308
E18	.	Arl6ip6	XLOC_011894	XLOC_011894	2:53051117-53078255	S4_e18	S6_e18	OK	6.62033	2.39744	-1.46541
E18	M	Arl8a	XLOC_000440	XLOC_000440	1:137043410-137052845	S4_e18	S6_e18	OK	89.248	29.0288	-1.62034
E18	.	Arl8b	XLOC_018277	XLOC_018277	6:108733052-108773717	S4_e18	S6_e18	OK	68.6108	20.3371	-1.75432
E18	.	Armc5	XLOC_020113	XLOC_020113	7:135377964-135388614	S4_e18	S6_e18	OK	8.8015	18.6298	1.08179
E18	M	Armc6	XLOC_022339	XLOC_022339	8:72744090-72787004	S4_e18	S6_e18	OK	4.85618	24.0827	2.3101
E18	.	Arpc1a	XLOC_017091	XLOC_017091	5:145844737-145869625	S4_e18	S6_e18	OK	77.0123	156.088	1.0192
E18	.	Arpc1b	XLOC_017092	XLOC_017092	5:145875124-145889055	S4_e18	S6_e18	OK	85.5138	229.223	1.42252
E18	.	Arpc4,Ttll3	XLOC_018292	XLOC_018292	6:113328106-113364577	S4_e18	S6_e18	OK	22.8939	48.4002	1.08005
E18	.	Arpp19	XLOC_023105	XLOC_023105	9:74885420-74908120	S4_e18	S6_e18	OK	37.7388	10.0893	-1.90322
E16	.	Arpp21	XLOC_023989	XLOC_023989	9:111967594-112182837	S1_e16	S3_e16	OK	5.75876	2.60381	-1.14513
E18	.	Arpp21	XLOC_023989	XLOC_023989	9:111967594-112182837	S4_e18	S6_e18	OK	7.07479	1.72353	-2.03732
E18	M	Arsa	XLOC_008037	XLOC_008037	15:89302906-89307855	S4_e18	S6_e18	OK	6.87401	17.9335	1.38343
E18	.	Arsg	XLOC_003364	XLOC_003364	11:109301391-109434644	S4_e18	S6_e18	OK	1.63288	4.0204	1.29992
E18	M	Arsi	XLOC_010416	XLOC_010416	18:61071893-61077422	S4_e18	S6_e18	OK	5.989	17.4498	1.54282
E18	.	Arsk	XLOC_006112	XLOC_006112	13:76197869-76236108	S4_e18	S6_e18	OK	4.88039	1.62026	-1.59077
E16	.	Art1	XLOC_019867	XLOC_019867	7:109250256-109259662	S1_e16	S3_e16	OK	8.20546	3.45933	-1.24609
E18	.	Arvcf	XLOC_008270	XLOC_008270	16:18348366-18479166	S4_e18	S6_e18	OK	7.50657	15.7997	1.07367
E18	M	Asah2	XLOC_011429	XLOC_011429	19:32059135-32177630	S4_e18	S6_e18	OK	3.89437	1.65401	-1.23542
E16	M	Asb2	XLOC_005210	XLOC_005210	12:104559351-104594211	S1_e16	S3_e16	OK	11.199	4.68347	-1.25771
E18	M	Asb2	XLOC_005210	XLOC_005210	12:104559351-104594211	S4_e18	S6_e18	OK	7.92213	29.0697	1.87556
E18	.	Asb6	XLOC_012817	XLOC_012817	2:30678616-30683820	S4_e18	S6_e18	OK	11.6222	37.2424	1.68006
E18	E	Asb7	XLOC_020854	XLOC_020854	7:73789450-73834447	S4_e18	S6_e18	OK	5.63409	2.76699	-1.02586
E18	.	Ascc3	XLOC_001538	XLOC_001538	10:50312474-50571008	S4_e18	S6_e18	OK	8.66388	4.23136	-1.03389
E18	.	Asf1a	XLOC_001551	XLOC_001551	10:53257129-53350245	S4_e18	S6_e18	OK	10.4359	4.37572	-1.25397
E18	.	Ash1l	XLOC_013933	XLOC_013933	3:88769733-88883297	S4_e18	S6_e18	OK	18.5305	8.77801	-1.07793
E18	.	Asl	XLOC_017673	XLOC_017673	5:130487372-130500201	S4_e18	S6_e18	OK	8.62372	24.5641	1.51017
E18	M	Asph	XLOC_015642	XLOC_015642	4:9196463-9596309	S4_e18	S6_e18	OK	28.4185	11.848	-1.26218
E18	E	Asph	XLOC_015642	XLOC_015642	4:9196463-9596309	S4_e18	S6_e18	OK	28.4185	11.848	-1.26218
E18	M	Asphd1	XLOC_021278	XLOC_021278	7:134089521-134093095	S4_e18	S6_e18	OK	0.368387	1.86369	2.33886
E18	M	Asphd2	XLOC_017537	XLOC_017537	5:112814464-112821233	S4_e18	S6_e18	OK	4.74415	22.0296	2.21522
E18	M	Aspm	XLOC_000462	XLOC_000462	1:141351349-141390665	S4_e18	S6_e18	OK	10.673	5.1958	-1.03855
E18	M	Aspn	XLOC_005490	XLOC_005490	13:49559427-49748100	S4_e18	S6_e18	OK	100.833	19.4456	-2.37446
E16	E	Asprv1	XLOC_018199	XLOC_018199	6:86578167-86579704	S1_e16	S3_e16	OK	17.7431	10.4439	-0.76459
E18	.	Aspscr1	XLOC_003465	XLOC_003465	11:120534286-120570761	S4_e18	S6_e18	OK	25.3031	96.7039	1.93426
E18	E	Asxl2	XLOC_004429	XLOC_004429	12:3426883-3506849	S4_e18	S6_e18	OK	9.39912	3.8752	-1.27826
E18	M	Asxl3	XLOC_010244	XLOC_010244	18:22503589-22688728	S4_e18	S6_e18	OK	5.0388	2.30171	-1.13037
E18	.	Atad2	XLOC_007793	XLOC_007793	15:57925601-57966637	S4_e18	S6_e18	OK	19.4789	7.33933	-1.40819
E18	.	Atad2b	XLOC_004441	XLOC_004441	12:4924158-5054216	S4_e18	S6_e18	OK	12.2511	3.74894	-1.70836
E18	M	Atad5	XLOC_003083	XLOC_003083	11:79902901-79949293	S4_e18	S6_e18	OK	5.11561	2.27536	-1.16881
E18	M	Atcay	XLOC_002318	XLOC_002318	10:80657435-80693524	S4_e18	S6_e18	OK	3.88301	9.81659	1.33804
E18	.	Atf1	XLOC_007624	XLOC_007624	15:100058289-100091679	S4_e18	S6_e18	OK	20.2079	7.48061	-1.43369
E18	M	Atf2	XLOC_012963	XLOC_012963	2:73654577-73730685	S4_e18	S6_e18	OK	23.0455	7.65419	-1.59016
E18	.	Atf4	XLOC_007492	XLOC_007492	15:80085613-80087971	S4_e18	S6_e18	OK	38.9761	112.117	1.52434
E18	.	Atf6	XLOC_001251	XLOC_001251	1:172634587-172797902	S4_e18	S6_e18	OK	8.45135	3.66661	-1.20473
E18	.	Atf6b	XLOC_009278	XLOC_009278	17:34784124-34792017	S4_e18	S6_e18	OK	24.9287	70.6349	1.50257
E18	.	Atf7	XLOC_008163	XLOC_008163	15:102367073-102455852	S4_e18	S6_e18	OK	10.0373	3.05977	-1.71387
E18	.	Atf7ip	XLOC_018471	XLOC_018471	6:136467371-136555900	S4_e18	S6_e18	OK	52.2655	21.4901	-1.28218
E18	.	Atg10	XLOC_006130	XLOC_006130	13:91074953-91363592	S4_e18	S6_e18	OK	2.86956	1.3001	-1.14221
E18	.	Atg16l2	XLOC_021007	XLOC_021007	7:108438129-108450602	S4_e18	S6_e18	OK	2.99479	14.1264	2.23787
E18	.	Atg2a	XLOC_010827	XLOC_010827	19:6241667-6262304	S4_e18	S6_e18	OK	11.2067	23.0832	1.04249
E18	.	Atg3	XLOC_008424	XLOC_008424	16:45158941-45188651	S4_e18	S6_e18	OK	24.3555	8.79048	-1.47023
E18	M	Atg4a	XLOC_024610	XLOC_024610	X:137593240-137598813	S4_e18	S6_e18	OK	8.06014	3.07918	-1.38826
E18	.	Atg4b	XLOC_000331	XLOC_000331	1:95651609-95686106	S4_e18	S6_e18	OK	7.81797	20.4568	1.38771
E18	E	Atg4c	XLOC_015169	XLOC_015169	4:98860624-98926478	S4_e18	S6_e18	OK	11.9884	2.9494	-2.02315
E18	E	Atg4d	XLOC_022750	XLOC_022750	9:21069742-21092413	S4_e18	S6_e18	OK	3.08917	9.97927	1.69172
E18	.	Atg9a	XLOC_000924	XLOC_000924	1:75177439-75188497	S4_e18	S6_e18	OK	15.0015	30.321	1.01521
E16	E	Atg9b	XLOC_017192	XLOC_017192	5:23870636-23897961	S1_e16	S3_e16	OK	3.69946	2.38066	-0.63595
E18	.	Atic	XLOC_000194	XLOC_000194	1:71603729-71625977	S4_e18	S6_e18	OK	5.99021	22.6466	1.91862
E18	E	Atl2	XLOC_010145	XLOC_010145	17:80247731-80295463	S4_e18	S6_e18	OK	11.5274	4.15492	-1.47217
E18	.	Atm	XLOC_023660	XLOC_023660	9:53245226-53344776	S4_e18	S6_e18	OK	5.61811	2.58838	-1.11803
E18	.	Atn1,Grcc10	XLOC_019001	XLOC_019001	6:124689200-124706505	S4_e18	S6_e18	OK	208.185	441.817	1.08559
E18	M	Atoh8	XLOC_018774	XLOC_018774	6:72156170-72185571	S4_e18	S6_e18	OK	12.9644	30.3243	1.22592	aka Math6
E18	E	Atox1	XLOC_003705	XLOC_003705	11:55260144-55274640	S4_e18	S6_e18	OK	171.809	603.537	1.81264
E18	E	Atp10b	XLOC_002695	XLOC_002695	11:42963378-43075787	S4_e18	S6_e18	OK	9.29394	4.14179	-1.16604
E18	E	Atp11b	XLOC_013777	XLOC_013777	3:35653059-35755198	S4_e18	S6_e18	OK	23.0326	7.5336	-1.61226
E18	M	Atp11c	XLOC_024919	XLOC_024919	X:57476466-57657156	S4_e18	S6_e18	OK	10.2695	3.37614	-1.60492
E18	.	Atp13a1	XLOC_021709	XLOC_021709	8:72315061-72331648	S4_e18	S6_e18	OK	17.7937	41.2778	1.214
E18	E	Atp13a2	XLOC_015486	XLOC_015486	4:140542787-140563616	S4_e18	S6_e18	OK	16.5531	53.9455	1.7044
E18	.	Atp13a3	XLOC_008724	XLOC_008724	16:30312508-30388616	S4_e18	S6_e18	OK	13.734	6.15419	-1.15811
E18	M	Atp1a3	XLOC_020519	XLOC_020519	7:25763185-25790914	S4_e18	S6_e18	OK	10.0305	25.034	1.3195
E16	.	Atp1b4	XLOC_024258	XLOC_024258	X:35669443-35689890	S1_e16	S3_e16	OK	2.66088	1.08933	-1.28847
E16	.	Atp2a1	XLOC_021261	XLOC_021261	7:133571937-133606587	S1_e16	S3_e16	OK	29.3494	11.4475	-1.3583
E16	M	Atp2b2	XLOC_018931	XLOC_018931	6:113695661-113992020	S1_e16	S3_e16	OK	2.84691	1.76292	-0.691433
E18	M	Atp2b2	XLOC_018931	XLOC_018931	6:113695661-113992020	S4_e18	S6_e18	OK	2.45273	1.02672	-1.25635
E18	E	Atp2c1	XLOC_023908	XLOC_023908	9:105313691-105397447	S4_e18	S6_e18	OK	18.0658	8.22172	-1.13575
E18	.	Atp5b	XLOC_001948	XLOC_001948	10:127520362-127527444	S4_e18	S6_e18	OK	304.567	689.034	1.17782
E18	.	Atp5d	XLOC_001708	XLOC_001708	10:79605059-79608563	S4_e18	S6_e18	OK	200.686	517.553	1.36676
E18	.	Atp5e	XLOC_013647	XLOC_013647	2:174286575-174289602	S4_e18	S6_e18	OK	175.336	742.989	2.08322
E18	.	Atp5g2	XLOC_008164	XLOC_008164	15:102493298-102501478	S4_e18	S6_e18	OK	70.5368	381.231	2.43422
E18	.	Atp5g3	XLOC_012964	XLOC_012964	2:73746506-73749351	S4_e18	S6_e18	OK	165.873	583.251	1.81403
E18	.	Atp5k	XLOC_017502	XLOC_017502	5:108862271-108863397	S4_e18	S6_e18	OK	152.551	1139.78	2.90139
E18	.	Atp5o	XLOC_008931	XLOC_008931	16:91925467-91931875	S4_e18	S6_e18	OK	353.828	732.435	1.04965
E18	.	Atp5s	XLOC_004595	XLOC_004595	12:70825948-70845645	S4_e18	S6_e18	OK	7.82398	2.28316	-1.77687
E18	.	Atp6v0b	XLOC_016029	XLOC_016029	4:117556934-117559934	S4_e18	S6_e18	OK	26.5712	85.4365	1.68499
E18	.	Atp6v0e2	XLOC_018026	XLOC_018026	6:48487567-48491800	S4_e18	S6_e18	OK	8.53739	22.5023	1.39821
E18	.	Atp6v1c1	XLOC_007332	XLOC_007332	15:38591658-38622199	S4_e18	S6_e18	OK	16.5405	6.88306	-1.26488
E18	E	Atp6v1f	XLOC_017909	XLOC_017909	6:29417782-29420509	S4_e18	S6_e18	OK	48.3358	184.531	1.9327
E18	M	Atp7a	XLOC_024496	XLOC_024496	X:103222614-103323499	S4_e18	S6_e18	OK	17.0378	6.28558	-1.43862
E18	M	Atp9a	XLOC_013618	XLOC_013618	2:168459937-168567300	S4_e18	S6_e18	OK	33.1713	85.2654	1.36202
E18	.	Atpaf1	XLOC_015260	XLOC_015260	4:115457589-115484896	S4_e18	S6_e18	OK	9.73012	4.65357	-1.06412
E18	.	Atpbd4	XLOC_013274	XLOC_013274	2:114342153-114480664	S4_e18	S6_e18	OK	16.195	5.77835	-1.48681
E18	.	Atrip,Trex1	XLOC_023955	XLOC_023955	9:108960445-108976638	S4_e18	S6_e18	OK	29.4973	59.7435	1.0182
E18	M	Atrx	XLOC_025104	XLOC_025104	X:102992953-103124711	S4_e18	S6_e18	OK	60.7037	16.0759	-1.91688
E18	M	Atxn2	XLOC_016904	XLOC_016904	5:122161617-122290265	S4_e18	S6_e18	OK	55.1109	20.208	-1.44741
E18	E	Atxn2	XLOC_016904	XLOC_016904	5:122161617-122290265	S4_e18	S6_e18	OK	55.1109	20.208	-1.44741
E18	E	Atxn3	XLOC_005204	XLOC_005204	12:103157110-103244203	S4_e18	S6_e18	OK	25.5328	58.4547	1.19497
E18	.	Atxn7l2	XLOC_014726	XLOC_014726	3:108005172-108013852	S4_e18	S6_e18	OK	6.95623	15.4338	1.14971
E18	.	Atxn7l3	XLOC_004220	XLOC_004220	11:102146274-102157943	S4_e18	S6_e18	OK	9.87698	46.1594	2.22448
E18	.	AU019823	XLOC_023640	XLOC_023640	9:50412005-50433105	S4_e18	S6_e18	OK	12.7556	4.98323	-1.35598
E18	.	AU021092	XLOC_008586	XLOC_008586	16:5211911-5222392	S4_e18	S6_e18	OK	6.7936	21.6731	1.67366
E18	M	AU041133	XLOC_001763	XLOC_001763	10:81590757-81615810	S4_e18	S6_e18	OK	3.06127	1.15929	-1.40089
E18	.	Aurkaip1	XLOC_015611	XLOC_015611	4:155205754-155207168	S4_e18	S6_e18	OK	46.5084	131.173	1.49591
E18	.	Aurkb	XLOC_002913	XLOC_002913	11:68859144-68865164	S4_e18	S6_e18	OK	14.2947	31.5323	1.14135
E18	.	Aven	XLOC_012182	XLOC_012182	2:112333120-112471410	S4_e18	S6_e18	OK	8.64847	18.9779	1.1338
E18	E	Avpi1	XLOC_011489	XLOC_011489	19:42197764-42203483	S4_e18	S6_e18	OK	5.04732	17.0848	1.75913
E18	.	AW146020	XLOC_018155	XLOC_018155	6:81873662-81915943	S4_e18	S6_e18	OK	7.04529	2.70282	-1.38219
E18	.	AW146154	XLOC_020695	XLOC_020695	7:48734243-48755260	S4_e18	S6_e18	OK	3.56962	1.57708	-1.17852
E18	.	AW549877	XLOC_007684	XLOC_007684	15:3932034-3945752	S4_e18	S6_e18	OK	32.3049	9.62752	-1.74651
E18	.	AW554918	XLOC_010255	XLOC_010255	18:25327520-25625822	S4_e18	S6_e18	OK	5.40062	2.3689	-1.18891
E18	M	Azin1	XLOC_007755	XLOC_007755	15:38417184-38449021	S4_e18	S6_e18	OK	14.0604	6.03212	-1.2209
E18	.	B130024G19Rik	XLOC_019731	XLOC_019731	7:77496835-77556032	S4_e18	S6_e18	OK	9.9181	4.25516	-1.22085
E18	.	B230206F22Rik	XLOC_025086	XLOC_025086	X:100756248-100819093	S4_e18	S6_e18	OK	4.79032	2.09059	-1.19621
E18	.	B230216G23Rik	XLOC_018492	XLOC_018492	6:142361960-142367091	S4_e18	S6_e18	OK	1.35392	3.4956	1.3684
E18	M	B230216N24Rik	XLOC_001023	XLOC_001023	1:99717670-99992209	S4_e18	S6_e18	OK	6.25576	1.3202	-2.24443
E18	M	B230217C12Rik	XLOC_003233	XLOC_003233	11:97702093-97704357	S4_e18	S6_e18	OK	9.94618	4.69484	-1.08307
E18	M	B230219D22Rik	XLOC_005537	XLOC_005537	13:55794484-55804861	S4_e18	S6_e18	OK	42.2423	16.6026	-1.34728
E18	.	B230315N10Rik	XLOC_002339	XLOC_002339	10:81687600-81704020	S4_e18	S6_e18	OK	9.02541	3.27381	-1.46302
E16	.	B230369F24Rik	XLOC_001321	XLOC_001321	1:180245163-180245590	S1_e16	S3_e16	OK	1.41062	0.82325	-0.776931
E18	.	B230380D07Rik	XLOC_023780	XLOC_023780	9:70446820-70504981	S4_e18	S6_e18	OK	8.75706	3.379	-1.37385
E18	M	B2m	XLOC_012247	XLOC_012247	2:121945843-122011925	S4_e18	S6_e18	OK	672.598	77.4192	-3.11898
E18	.	B330016D10Rik	XLOC_015498	XLOC_015498	4:141102076-141104228	S4_e18	S6_e18	OK	2.06074	0.982619	-1.06846
E18	M	B3galt1	XLOC_011917	XLOC_011917	2:67955769-67960747	S4_e18	S6_e18	OK	6.50249	2.7697	-1.23126
E18	.	B3galt4	XLOC_009849	XLOC_009849	17:34086856-34088433	S4_e18	S6_e18	OK	2.0701	6.91852	1.74077
E18	M	B3gnt5	XLOC_008280	XLOC_008280	16:19760326-19772846	S4_e18	S6_e18	OK	6.47891	2.12292	-1.6097
E18	.	B3gnt8	XLOC_019421	XLOC_019421	7:26412642-26414509	S4_e18	S6_e18	OK	2.80409	9.87759	1.81662
E18	M	B3gnt9	XLOC_022506	XLOC_022506	8:107749087-107779051	S4_e18	S6_e18	OK	16.6258	39.862	1.26159
E18	.	B430319G15Rik	XLOC_023855	XLOC_023855	9:92433638-92503266	S4_e18	S6_e18	OK	1.72906	0.568598	-1.60451
E16	E	B4galnt2	XLOC_004072	XLOC_004072	11:95724872-95776185	S1_e16	S3_e16	OK	2.27062	3.4887	0.619602
E18	.	B4galt2	XLOC_016028	XLOC_016028	4:117545623-117556074	S4_e18	S6_e18	OK	13.629	46.8953	1.78276
E18	.	B4galt3	XLOC_000566	XLOC_000566	1:173200458-173207026	S4_e18	S6_e18	OK	15.3313	32.4131	1.0801
E18	.	B4galt7	XLOC_005534	XLOC_005534	13:55694495-55719717	S4_e18	S6_e18	OK	12.6109	41.997	1.73561
E18	M	Bach1	XLOC_008493	XLOC_008493	16:87699198-87733591	S4_e18	S6_e18	OK	11.9455	4.96476	-1.26667
E18	M	Bach2	XLOC_014938	XLOC_014938	4:32504409-32673083	S4_e18	S6_e18	OK	3.75383	1.59254	-1.23704
E18	.	Bad	XLOC_010842	XLOC_010842	19:7009387-7044242	S4_e18	S6_e18	OK	9.82837	45.6354	2.21513
E18	.	Bag4	XLOC_022212	XLOC_022212	8:26864951-26895681	S4_e18	S6_e18	OK	4.75724	2.21945	-1.09992
E18	M	Bai2	XLOC_015382	XLOC_015382	4:129662407-129699877	S4_e18	S6_e18	OK	13.2536	50.9382	1.94236
E18	E	Baiap2l1	XLOC_017793	XLOC_017793	5:145005305-145118981	S4_e18	S6_e18	OK	10.1931	3.91288	-1.38128
E18	.	Baiap2l2	XLOC_007942	XLOC_007942	15:79088624-79115939	S4_e18	S6_e18	OK	1.32366	5.45949	2.04424
E16	E	Barx2	XLOC_023500	XLOC_023500	9:31653628-31720870	S1_e16	S3_e16	OK	27.0288	13.8801	-0.961479
E18	M	Basp1	XLOC_007715	XLOC_007715	15:25293031-25343519	S4_e18	S6_e18	OK	371.218	166.71	-1.15493
E18	.	Bat1a	XLOC_009302	XLOC_009302	17:35378690-35390652	S4_e18	S6_e18	OK	154.149	407.011	1.40074
E18	.	Bat2	XLOC_009888	XLOC_009888	17:35286020-35299993	S4_e18	S6_e18	OK	86.432	211.321	1.2898
E18	.	Bat2d	XLOC_001204	XLOC_001204	1:164601915-164670687	S4_e18	S6_e18	OK	101.528	31.8198	-1.67388
E18	.	Bat4	XLOC_009297	XLOC_009297	17:35258440-35261760	S4_e18	S6_e18	OK	5.9237	18.9842	1.68022
E18	.	Bat5	XLOC_009295	XLOC_009295	17:35226235-35239932	S4_e18	S6_e18	OK	15.4742	67.2646	2.11998
E18	M	Batf3	XLOC_000676	XLOC_000676	1:192922292-192932822	S4_e18	S6_e18	OK	4.46234	19.3127	2.11368
E18	.	Bax	XLOC_020760	XLOC_020760	7:52717064-52722268	S4_e18	S6_e18	OK	63.6271	163.329	1.36007
E18	E	Baz1a	XLOC_005033	XLOC_005033	12:55993975-56087323	S4_e18	S6_e18	OK	6.41332	2.35012	-1.44834
E18	.	Baz2b	XLOC_012915	XLOC_012915	2:59737419-59963797	S4_e18	S6_e18	OK	19.0599	6.31867	-1.59285
E18	.	Bbc3	XLOC_019281	XLOC_019281	7:16894931-16903683	S4_e18	S6_e18	OK	1.287	6.53056	2.3432
E18	.	Bbs5	XLOC_011924	XLOC_011924	2:69485311-69505626	S4_e18	S6_e18	OK	7.14199	3.08887	-1.20925
E18	M	Bbs7	XLOC_014364	XLOC_014364	3:36472064-36512311	S4_e18	S6_e18	OK	7.25954	2.49524	-1.5407
E18	.	Bbx	XLOC_008808	XLOC_008808	16:50191956-50432502	S4_e18	S6_e18	OK	9.97622	4.36227	-1.19341
E18	.	BC002059	XLOC_009028	XLOC_009028	17:17088522-17181901	S4_e18	S6_e18	OK	9.88722	3.3779	-1.54944
E18	.	BC002163	XLOC_008406	XLOC_008406	16:42955692-42956192	S4_e18	S6_e18	OK	4.5754	0.153647	-4.8962
E18	.	BC005561	XLOC_016777	XLOC_016777	5:104937370-104951402	S4_e18	S6_e18	OK	8.0242	3.37892	-1.2478
E18	.	BC011248	XLOC_010005	XLOC_010005	17:46804390-46811204	S4_e18	S6_e18	OK	17.4932	36.656	1.06725
E18	.	BC011426	XLOC_009460	XLOC_009460	17:56031515-56038355	S4_e18	S6_e18	OK	8.80286	2.42243	-1.86152
E18	.	BC013529	XLOC_002015	XLOC_002015	10:7487744-7501154	S4_e18	S6_e18	OK	49.9387	24.5094	-1.02682
E18	.	BC016495	XLOC_010958	XLOC_010958	19:18706505-18726681	S4_e18	S6_e18	OK	5.19879	2.38879	-1.1219
E18	.	BC018101	XLOC_009029	XLOC_009029	17:17201066-17226595	S4_e18	S6_e18	OK	4.18796	1.11103	-1.91435
E18	.	BC018242	XLOC_022763	XLOC_022763	9:21742717-21753351	S4_e18	S6_e18	OK	7.82615	21.0315	1.42618
E18	.	BC019943	XLOC_021602	XLOC_021602	8:32260787-32279196	S4_e18	S6_e18	OK	4.28289	8.58284	1.00287
E18	E	BC022687	XLOC_004889	XLOC_004889	12:114047185-114054456	S4_e18	S6_e18	OK	2.1401	7.27492	1.76525
E18	.	BC023882,Poln	XLOC_017259	XLOC_017259	5:34349846-34512097	S4_e18	S6_e18	OK	16.1511	4.55617	-1.82574
E18	.	BC024063	XLOC_001762	XLOC_001762	10:81566722-81573963	S4_e18	S6_e18	OK	3.39817	0.834617	-2.02557
E18	M	BC028528	XLOC_014622	XLOC_014622	3:95688895-95695853	S4_e18	S6_e18	OK	54.3786	8.24665	-2.72116
E18	.	BC029214	XLOC_012742	XLOC_012742	2:25315007-25316614	S4_e18	S6_e18	OK	12.831	30.7422	1.26059
E18	.	BC029722	XLOC_013511	XLOC_013511	2:155601079-155644939	S4_e18	S6_e18	OK	11.211	24.7775	1.14412
E18	.	BC031181	XLOC_010475	XLOC_010475	18:75165553-75169587	S4_e18	S6_e18	OK	59.3277	28.4145	-1.06208
E18	.	BC031441	XLOC_010052	XLOC_010052	17:56077795-56084682	S4_e18	S6_e18	OK	3.44266	1.29114	-1.41488
E18	.	BC031748	XLOC_024591	XLOC_024591	X:133584132-133617042	S4_e18	S6_e18	OK	3.06055	1.17537	-1.38067
E18	.	BC037034	XLOC_017745	XLOC_017745	5:138700885-138705280	S4_e18	S6_e18	OK	14.1811	32.7879	1.20919
E18	.	BC039632	XLOC_021311	XLOC_021311	7:135021214-135034484	S4_e18	S6_e18	OK	1.18092	3.38968	1.52124
E18	.	BC043934	XLOC_023864	XLOC_023864	9:96321388-96338619	S4_e18	S6_e18	OK	0.22974	3.48515	3.92315
E18	E	BC048403	XLOC_001907	XLOC_001907	10:121176992-121189915	S4_e18	S6_e18	OK	3.82714	1.50736	-1.34424
E18	.	BC049349	XLOC_021762	XLOC_021762	8:74474964-74494232	S4_e18	S6_e18	OK	9.15308	2.9815	-1.61822
E18	.	BC050254	XLOC_017183	XLOC_017183	5:22938107-22940171	S4_e18	S6_e18	OK	4.14299	11.9885	1.53291
E18	E	BC052040	XLOC_012188	XLOC_012188	2:115407451-115604504	S4_e18	S6_e18	OK	7.09299	2.10422	-1.75311
E18	.	BC056474	XLOC_021842	XLOC_021842	8:87604861-87606238	S4_e18	S6_e18	OK	45.7872	93.2886	1.02676
E18	.	BC057022	XLOC_016848	XLOC_016848	5:115018259-115063227	S4_e18	S6_e18	OK	2.44594	8.65608	1.82333
E18	E	BC064078	XLOC_018425	XLOC_018425	6:128943037-128956665	S4_e18	S6_e18	OK	16.3928	4.35548	-1.91216
E18	.	BC088983	XLOC_022294	XLOC_022294	8:59010318-59029363	S4_e18	S6_e18	OK	15.3941	7.48623	-1.04007
E16	.	BC100530	XLOC_008758	XLOC_008758	16:36359467-36367656	S1_e16	S3_e16	OK	7.72216	16.725	1.11493
E18	.	Bcas2	XLOC_014099	XLOC_014099	3:102975633-102983086	S4_e18	S6_e18	OK	42.7311	13.8533	-1.62506
E16	M	Bcat1	XLOC_019151	XLOC_019151	6:144942354-145024677	S1_e16	S3_e16	OK	1.80972	1.17099	-0.628042
E18	M	Bche	XLOC_014449	XLOC_014449	3:73439730-73512337	S4_e18	S6_e18	OK	13.5403	3.59916	-1.91152
E18	.	Bckdha	XLOC_020534	XLOC_020534	7:26414870-26443780	S4_e18	S6_e18	OK	15.8662	59.2421	1.90066
E18	.	Bckdhb	XLOC_023140	XLOC_023140	9:83842387-84017847	S4_e18	S6_e18	OK	37.3323	15.0866	-1.30715
E16	E	Bcl6	XLOC_008704	XLOC_008704	16:23965137-23988698	S1_e16	S3_e16	OK	2.19121	1.25776	-0.800876
E18	E	Bcl6	XLOC_008704	XLOC_008704	16:23965137-23988698	S4_e18	S6_e18	OK	2.37504	0.776822	-1.61229
E18	M	Bcl7c	XLOC_021307	XLOC_021307	7:134848491-134852280	S4_e18	S6_e18	OK	19.2569	147.382	2.93611
E18	E	Bclaf1	XLOC_001444	XLOC_001444	10:20032274-20062307	S4_e18	S6_e18	OK	59.7637	17.6647	-1.7584
E16	E	Bdh1	XLOC_008336	XLOC_008336	16:31422382-31458987	S1_e16	S3_e16	OK	7.1972	4.65124	-0.629822
E18	E	Bdh1	XLOC_008336	XLOC_008336	16:31422382-31458987	S4_e18	S6_e18	OK	5.14109	13.7852	1.42297
E18	M	Bdkrb2	XLOC_004782	XLOC_004782	12:106801381-106831281	S4_e18	S6_e18	OK	4.07948	9.62638	1.23861
E18	E	Bdp1	XLOC_006182	XLOC_006182	13:100787948-100874025	S4_e18	S6_e18	OK	9.77122	4.1456	-1.23696
E18	M	Bend6	XLOC_000768	XLOC_000768	1:33908896-33964466	S4_e18	S6_e18	OK	4.54594	1.40602	-1.69296
E18	.	Bet1l	XLOC_021384	XLOC_021384	7:148039282-148042282	S4_e18	S6_e18	OK	13.6032	33.527	1.30138
E18	.	Bhlhb9	XLOC_024577	XLOC_024577	X:132420389-132425620	S4_e18	S6_e18	OK	18.8728	8.86121	-1.09073
E18	E	Bhlhe40	XLOC_018276	XLOC_018276	6:108610622-108616919	S4_e18	S6_e18	OK	17.642	6.69845	-1.39711
E16	.	Bhlhe41	XLOC_019155	XLOC_019155	6:145811256-145813860	S1_e16	S3_e16	OK	2.24332	3.51096	0.646232
E18	.	Bhlhe41	XLOC_019155	XLOC_019155	6:145811256-145813860	S4_e18	S6_e18	OK	11.2989	3.35	-1.75395
E18	M	Bicd1	XLOC_018522	XLOC_018522	6:149357407-149507379	S4_e18	S6_e18	OK	3.05087	1.10276	-1.4681
E18	E	Bik	XLOC_007531	XLOC_007531	15:83357291-83375065	S4_e18	S6_e18	OK	1.38747	3.78553	1.44803
E18	.	Bin1	XLOC_010266	XLOC_010266	18:32536870-32595394	S4_e18	S6_e18	OK	48.4471	107.788	1.15371
E18	.	Birc2	XLOC_023391	XLOC_023391	9:7818225-7835255	S4_e18	S6_e18	OK	17.457	8.25726	-1.08007
E18	.	Blm	XLOC_020900	XLOC_020900	7:87599878-87680005	S4_e18	S6_e18	OK	10.3031	4.77833	-1.10851
E16	E	Blnk	XLOC_011475	XLOC_011475	19:41003416-41069025	S1_e16	S3_e16	OK	3.78238	6.82469	0.851471
E18	M	Blvrb	XLOC_019441	XLOC_019441	7:28232996-28251000	S4_e18	S6_e18	OK	22.2016	91.8373	2.04842
E18	M	Bmi1	XLOC_011666	XLOC_011666	2:18598644-18608256	S4_e18	S6_e18	OK	21.7397	6.98412	-1.63818
E18	M	Bmp2	XLOC_012335	XLOC_012335	2:133378934-133388621	S4_e18	S6_e18	OK	7.91109	1.49178	-2.40684
E18	M	Bmp4	XLOC_006941	XLOC_006941	14:46999141-47010274	S4_e18	S6_e18	OK	26.0356	57.9334	1.15391
E18	M	Bmp6	XLOC_005451	XLOC_005451	13:38437584-38591597	S4_e18	S6_e18	OK	1.88687	4.49737	1.25309
E18	.	Bmpr1a	XLOC_006888	XLOC_006888	14:35224253-35315732	S4_e18	S6_e18	OK	61.4829	19.542	-1.65361
E18	E	Bmpr1b	XLOC_014825	XLOC_014825	3:141500099-141645215	S4_e18	S6_e18	OK	2.61326	1.23374	-1.08282
E18	.	Bmpr2	XLOC_000162	XLOC_000162	1:59821480-59927703	S4_e18	S6_e18	OK	31.8764	13.5466	-1.23455
E18	M	Bnc2	XLOC_015888	XLOC_015888	4:83918445-84320990	S4_e18	S6_e18	OK	9.05877	4.18365	-1.11455
E18	E	Bnip3	XLOC_021360	XLOC_021360	7:146082518-146101189	S4_e18	S6_e18	OK	38.8678	12.2379	-1.66722
E18	E	Bod1l	XLOC_017296	XLOC_017296	5:42178776-42235554	S4_e18	S6_e18	OK	24.6752	8.27501	-1.57623
E18	.	Bok	XLOC_000330	XLOC_000330	1:95582270-95592339	S4_e18	S6_e18	OK	9.1714	81.4177	3.15013
E18	.	Bola1	XLOC_014627	XLOC_014627	3:96000510-96001509	S4_e18	S6_e18	OK	6.30704	33.7798	2.42113
E18	E	Bop1	XLOC_007887	XLOC_007887	15:76210942-76307699	S4_e18	S6_e18	OK	13.4852	48.6269	1.85037
E18	E	Bphl	XLOC_005436	XLOC_005436	13:34129509-34165943	S4_e18	S6_e18	OK	12.3653	27.2188	1.13831
E18	.	Bptf	XLOC_004274	XLOC_004274	11:106894394-106993236	S4_e18	S6_e18	OK	24.6798	12.0375	-1.03579
E18	E	Braf	XLOC_018638	XLOC_018638	6:39520008-39675462	S4_e18	S6_e18	OK	8.95008	4.31546	-1.05239
E18	.	Brd4	XLOC_009820	XLOC_009820	17:32333218-32421068	S4_e18	S6_e18	OK	75.0106	27.2277	-1.46202
E18	.	Brd7	XLOC_022453	XLOC_022453	8:90856209-90886090	S4_e18	S6_e18	OK	90.4156	34.8361	-1.37599
E18	E	Brd8	XLOC_010580	XLOC_010580	18:34758268-34811390	S4_e18	S6_e18	OK	17.8247	7.94153	-1.16638
E18	.	Brd9	XLOC_005616	XLOC_005616	13:74075285-74098343	S4_e18	S6_e18	OK	50.5203	24.4239	-1.04857
E18	E	Bre	XLOC_016530	XLOC_016530	5:32000422-32387112	S4_e18	S6_e18	OK	85.2736	29.0178	-1.55516
E18	.	Bri3bp	XLOC_016953	XLOC_016953	5:125921937-125941255	S4_e18	S6_e18	OK	7.15857	3.02212	-1.24411
E18	.	Brip1	XLOC_004002	XLOC_004002	11:85871639-86014695	S4_e18	S6_e18	OK	3.13189	1.1882	-1.39826
E18	M	Brms1l	XLOC_004567	XLOC_004567	12:56937352-56970722	S4_e18	S6_e18	OK	25.5974	11.6769	-1.13234
E18	.	Brp16	XLOC_007436	XLOC_007436	15:76199327-76201841	S4_e18	S6_e18	OK	2.92721	13.092	2.16109
E18	.	Brp44	XLOC_000538	XLOC_000538	1:167391338-167411345	S4_e18	S6_e18	OK	10.79	27.6486	1.3575
E18	.	Brp44l	XLOC_008990	XLOC_008990	17:8476677-8490526	S4_e18	S6_e18	OK	84.9779	40.7795	-1.05924
E18	.	Brsk1	XLOC_019191	XLOC_019191	7:4642529-4676853	S4_e18	S6_e18	OK	6.54822	13.3984	1.03288
E18	.	Brunol4	XLOC_010562	XLOC_010562	18:25636120-25912484	S4_e18	S6_e18	OK	19.2749	6.63441	-1.53868
E18	.	Brwd3	XLOC_025114	XLOC_025114	X:105937546-106029694	S4_e18	S6_e18	OK	6.55912	2.00178	-1.71222
E18	.	Bsg	XLOC_001689	XLOC_001689	10:79167102-79174724	S4_e18	S6_e18	OK	249.594	522.202	1.06502
E18	.	Bst2	XLOC_022368	XLOC_022368	8:74058157-74061336	S4_e18	S6_e18	OK	6.33139	33.0679	2.38484
E18	E	Btbd1	XLOC_020915	XLOC_020915	7:88936959-88974317	S4_e18	S6_e18	OK	35.5883	14.3243	-1.31294
E18	.	Btbd2	XLOC_002300	XLOC_002300	10:80105361-80119816	S4_e18	S6_e18	OK	24.5971	64.049	1.38069
E18	E	Btbd6	XLOC_004890	XLOC_004890	12:114198072-114238832	S4_e18	S6_e18	OK	7.34547	19.4371	1.40389
E18	.	Btf3	XLOC_006171	XLOC_006171	13:99079851-99086961	S4_e18	S6_e18	OK	934.269	460.879	-1.01945
E18	M	Btf3l4	XLOC_015977	XLOC_015977	4:108486899-108506189	S4_e18	S6_e18	OK	17.8326	3.92857	-2.18244
E16	M	Bves	XLOC_001536	XLOC_001536	10:45055567-45089514	S1_e16	S3_e16	OK	3.45618	1.84722	-0.903821
E18	M	Bves	XLOC_001536	XLOC_001536	10:45055567-45089514	S4_e18	S6_e18	OK	5.68314	13.2037	1.21618
E18	.	Bysl	XLOC_010019	XLOC_010019	17:47641999-47748441	S4_e18	S6_e18	OK	9.50494	24.9216	1.39065
E18	.	Bzrap1	XLOC_003157	XLOC_003157	11:87574042-87599430	S4_e18	S6_e18	OK	0.686643	2.38226	1.7947
E18	.	C030006K11Rik,Lrrc24	XLOC_007899	XLOC_007899	15:76545705-76554275	S4_e18	S6_e18	OK	2.98212	10.7002	1.84322
E18	.	C030044B11Rik	XLOC_005485	XLOC_005485	13:49063480-49065274	S4_e18	S6_e18	OK	22.6644	5.15656	-2.13595
E18	.	C030046E11Rik	XLOC_011004	XLOC_011004	19:29596771-29680411	S4_e18	S6_e18	OK	10.0084	4.8478	-1.04581
E18	.	C030048B08Rik	XLOC_017136	XLOC_017136	5:3571715-3637101	S4_e18	S6_e18	OK	7.592	2.85436	-1.41131
E18	.	C1galt1	XLOC_017863	XLOC_017863	6:7795223-7822042	S4_e18	S6_e18	OK	11.1934	3.5981	-1.63734
E18	M	C1qa	XLOC_016220	XLOC_016220	4:136451830-136454759	S4_e18	S6_e18	OK	12.9934	47.9549	1.8839
E18	M	C1qc	XLOC_016219	XLOC_016219	4:136445716-136448829	S4_e18	S6_e18	OK	22.9676	56.9497	1.31009
E18	M	C1ql3	XLOC_012693	XLOC_012693	2:12845667-12932491	S4_e18	S6_e18	OK	4.24843	1.28847	-1.72127
E18	M	C1qtnf2	XLOC_002697	XLOC_002697	11:43287845-43305027	S4_e18	S6_e18	OK	7.96417	16.1764	1.02229
E18	M	C1qtnf4	XLOC_012097	XLOC_012097	2:90725942-90730683	S4_e18	S6_e18	OK	16.9772	86.8216	2.35446
E18	.	C1qtnf5,Mfrp	XLOC_022909	XLOC_022909	9:43909852-43917270	S4_e18	S6_e18	OK	1.96237	5.93814	1.59741
E18	.	C1qtnf6	XLOC_007927	XLOC_007927	15:78354515-78360047	S4_e18	S6_e18	OK	39.5964	81.2193	1.03645
E18	.	C2	XLOC_009875	XLOC_009875	17:34999546-35019045	S4_e18	S6_e18	OK	3.20213	6.65651	1.05573
E18	.	C230055K05Rik	XLOC_017482	XLOC_017482	5:105242186-105289087	S4_e18	S6_e18	OK	2.07952	0.600772	-1.79136
E18	M	C230091D08Rik	XLOC_020825	XLOC_020825	7:66563293-66579519	S4_e18	S6_e18	OK	13.7939	3.6473	-1.91912
E16	.	C2cd4a	XLOC_023773	XLOC_023773	9:67678338-67680137	S1_e16	S3_e16	OK	3.76879	6.95197	0.883323
E18	.	C2cd4a	XLOC_023773	XLOC_023773	9:67678338-67680137	S4_e18	S6_e18	OK	0.820458	16.111	4.29547
E18	.	C2cd4b	XLOC_023072	XLOC_023072	9:67607243-67608740	S4_e18	S6_e18	OK	3.41534	17.1622	2.32913
E16	.	C2cd4d	XLOC_014014	XLOC_014014	3:94166365-94168489	S1_e16	S3_e16	OK	1.31173	2.66705	1.02377
E18	.	C2cd4d	XLOC_014014	XLOC_014014	3:94166365-94168489	S4_e18	S6_e18	OK	0	3.3047	inf
E16	.	C3	XLOC_010089	XLOC_010089	17:57343395-57367559	S1_e16	S3_e16	OK	2.11917	4.37533	1.04589
E18	E	C330006A16Rik	XLOC_012760	XLOC_012760	2:25983950-25996026	S4_e18	S6_e18	OK	10.3606	27.9293	1.43067
E18	.	C330006K01Rik	XLOC_017066	XLOC_017066	5:142939884-142954669	S4_e18	S6_e18	OK	3.47403	7.92544	1.18988
E18	.	C330007P06Rik	XLOC_024823	XLOC_024823	X:34388537-34404241	S4_e18	S6_e18	OK	21.3036	6.54497	-1.70264
E16	.	C330013E15Rik	XLOC_008122	XLOC_008122	15:100444570-100445716	S1_e16	S3_e16	OK	1.08645	1.79206	0.721997
E18	.	C330016O10Rik	XLOC_003668	XLOC_003668	11:51456590-51471183	S4_e18	S6_e18	OK	5.00941	16.4054	1.71146
E18	.	C330018D20Rik	XLOC_010660	XLOC_010660	18:57115481-57135033	S4_e18	S6_e18	OK	2.81201	1.1343	-1.3098
E18	.	C330019L16Rik	XLOC_020705	XLOC_020705	7:49864895-49897958	S4_e18	S6_e18	OK	2.71745	0.837228	-1.69856
E18	M	C330027C09Rik	XLOC_008437	XLOC_008437	16:48994300-49019818	S4_e18	S6_e18	OK	15.9738	4.67281	-1.77335
E18	.	C430048L16Rik	XLOC_014907	XLOC_014907	4:12016516-12023418	S4_e18	S6_e18	OK	4.87721	1.56269	-1.64202
E18	M	C630043F03Rik	XLOC_015104	XLOC_015104	4:71862277-71864964	S4_e18	S6_e18	OK	12.7943	5.78545	-1.145
E18	E	C77080	XLOC_016126	XLOC_016126	4:128867038-128925687	S4_e18	S6_e18	OK	16.9337	34.1213	1.01077
E18	.	C79407	XLOC_005056	XLOC_005056	12:66233720-66273567	S4_e18	S6_e18	OK	14.9395	4.66701	-1.67856
E18	.	C80913	XLOC_020677	XLOC_020677	7:38745010-38804571	S4_e18	S6_e18	OK	21.9193	9.75702	-1.16769
E18	.	C85492	XLOC_024041	XLOC_024041	9:121890723-121905144	S4_e18	S6_e18	OK	5.97293	16.004	1.42192
E18	M	Cables1	XLOC_010222	XLOC_010222	18:11997782-12104136	S4_e18	S6_e18	OK	5.32534	10.8441	1.02597
E18	M	Cacna1d	XLOC_006854	XLOC_006854	14:30822185-31340242	S4_e18	S6_e18	OK	8.1674	3.12167	-1.38756
E18	.	Cacna1e	XLOC_001165	XLOC_001165	1:156239648-156573050	S4_e18	S6_e18	OK	2.31279	1.10141	-1.07029
E18	M	Cacna1g	XLOC_004045	XLOC_004045	11:94269704-94335512	S4_e18	S6_e18	OK	22.4939	45.4794	1.01568
E16	.	Cacna1s	XLOC_000449	XLOC_000449	1:137949477-138016399	S1_e16	S3_e16	OK	3.53633	1.4795	-1.25714
E18	M	Cacna2d1	XLOC_016435	XLOC_016435	5:15440508-15880329	S4_e18	S6_e18	OK	17.9344	6.25445	-1.51977
E18	M	Cacnb2	XLOC_011658	XLOC_011658	2:14525932-14908560	S4_e18	S6_e18	OK	11.0332	2.92525	-1.91522
E18	M	Cacnb2	XLOC_011658	XLOC_011658	2:14525932-14908560	S4_e18	S6_e18	OK	11.0332	2.92525	-1.91522
E16	.	Cacng1	XLOC_004279	XLOC_004279	11:107564531-107577790	S1_e16	S3_e16	OK	11.742	5.42623	-1.11366
E18	M	Cacng4	XLOC_004280	XLOC_004280	11:107596093-107657296	S4_e18	S6_e18	OK	13.8415	42.2234	1.60904
E16	.	Cacng6	XLOC_019179	XLOC_019179	7:3425422-3435658	S1_e16	S3_e16	OK	2.25184	1.05591	-1.09261
E18	.	Cacng6	XLOC_019179	XLOC_019179	7:3425422-3435658	S4_e18	S6_e18	OK	0.0874203	1.96707	4.49194
E18	.	Cacng7	XLOC_019177	XLOC_019177	7:3336684-3366537	S4_e18	S6_e18	OK	39.096	102.948	1.39682
E18	.	Cacybp	XLOC_001190	XLOC_001190	1:162133051-162142908	S4_e18	S6_e18	OK	88.9909	35.0025	-1.3462
E18	.	Cad	XLOC_016514	XLOC_016514	5:31357183-31380852	S4_e18	S6_e18	OK	8.24212	25.1203	1.60777
E18	M	Cadm1	XLOC_022945	XLOC_022945	9:47338434-47661468	S4_e18	S6_e18	OK	27.8101	10.9947	-1.3388
E18	M	Cadm4	XLOC_019394	XLOC_019394	7:25267041-25289552	S4_e18	S6_e18	OK	6.85078	17.3352	1.33936
E18	.	Calb1	XLOC_014917	XLOC_014917	4:15808410-15833856	S4_e18	S6_e18	OK	3.8	1.54398	-1.29935
E18	M	Calcrl	XLOC_012993	XLOC_012993	2:84170782-84265423	S4_e18	S6_e18	OK	27.1123	8.73279	-1.63443
E18	M	Cald1	XLOC_017937	XLOC_017937	6:34659443-34725469	S4_e18	S6_e18	OK	141.068	69.9573	-1.01184
E18	.	Calhm2	XLOC_011539	XLOC_011539	19:47206721-47212784	S4_e18	S6_e18	OK	3.60154	8.18671	1.18467
E18	M	Calm2	XLOC_010178	XLOC_010178	17:87832740-87846275	S4_e18	S6_e18	OK	473.25	162.121	-1.54553
E18	E	Calml3	XLOC_005739	XLOC_005739	13:3802138-3803564	S4_e18	S6_e18	OK	1.80655	0.698576	-1.37074
E18	.	Caly	XLOC_021370	XLOC_021370	7:147255778-147268447	S4_e18	S6_e18	OK	7.42436	18.3884	1.30846
E18	M	Camk2d	XLOC_014189	XLOC_014189	3:126299890-126547972	S4_e18	S6_e18	OK	24.9875	8.37146	-1.57766
E18	M	Camk2n2	XLOC_008681	XLOC_008681	16:20611673-20645988	S4_e18	S6_e18	OK	10.8788	22.1625	1.0266
E18	M	Camk4	XLOC_010269	XLOC_010269	18:33098694-33355421	S4_e18	S6_e18	OK	3.1776	1.005	-1.66074
E18	.	Camkk1	XLOC_002986	XLOC_002986	11:72832509-72855575	S4_e18	S6_e18	OK	3.5784	11.4538	1.67843
E18	.	Camkv	XLOC_023247	XLOC_023247	9:107838250-107852022	S4_e18	S6_e18	OK	1.80532	3.86573	1.09848
E16	.	Camp	XLOC_023975	XLOC_023975	9:109749890-109751970	S1_e16	S3_e16	OK	0.467689	7.1614	3.93662
E18	.	Camsap1l1	XLOC_001118	XLOC_001118	1:138164699-138242681	S4_e18	S6_e18	OK	21.0298	9.12308	-1.20484
E18	E	Camta1	XLOC_016347	XLOC_016347	4:150433632-151235866	S4_e18	S6_e18	OK	13.8062	4.63473	-1.57476
E18	.	Cant1	XLOC_004372	XLOC_004372	11:118267602-118280366	S4_e18	S6_e18	OK	11.5216	30.8519	1.42102
E18	.	Canx	XLOC_003655	XLOC_003655	11:50107458-50139175	S4_e18	S6_e18	OK	90.9632	45.2334	-1.0079
E18	E	Capg	XLOC_018140	XLOC_018140	6:72494432-72512974	S4_e18	S6_e18	OK	16.4896	59.6843	1.8558
E18	.	Capn10	XLOC_000320	XLOC_000320	1:94830102-94847167	S4_e18	S6_e18	OK	7.16706	20.9237	1.54569
E16	.	Capn3	XLOC_012228	XLOC_012228	2:120289328-120330655	S1_e16	S3_e16	OK	1.88732	1.11465	-0.759751
E18	E	Capn5	XLOC_020975	XLOC_020975	7:105270074-105326703	S4_e18	S6_e18	OK	37.6296	13.7086	-1.45678
E16	E	Capns2	XLOC_021872	XLOC_021872	8:95379248-95443178	S1_e16	S3_e16	OK	2.16002	1.17165	-0.882499
E18	E	Capns2	XLOC_021872	XLOC_021872	8:95379248-95443178	S4_e18	S6_e18	OK	2.29548	0.919564	-1.31977
E18	.	Caprin1	XLOC_013214	XLOC_013214	2:103603101-103637797	S4_e18	S6_e18	OK	109.387	42.1466	-1.37595
E18	E	Capsl	XLOC_007279	XLOC_007279	15:9365782-9395790	S4_e18	S6_e18	OK	6.39536	1.72106	-1.89372
E18	E	Car13	XLOC_013726	XLOC_013726	3:14641726-14663002	S4_e18	S6_e18	OK	6.10188	1.93698	-1.65545
E18	M	Car14	XLOC_014623	XLOC_014623	3:95697918-95708562	S4_e18	S6_e18	OK	4.43754	10.5463	1.2489
E18	E	Car2	XLOC_013728	XLOC_013728	3:14886425-14900770	S4_e18	S6_e18	OK	14.9822	6.4168	-1.22332
E18	M	Car3	XLOC_013727	XLOC_013727	3:14863537-14872381	S4_e18	S6_e18	OK	11.6289	5.31585	-1.12934
E18	.	Car5b	XLOC_025267	XLOC_025267	X:160414753-160465942	S4_e18	S6_e18	OK	1.86243	0.754436	-1.30372
E18	.	Card10	XLOC_007932	XLOC_007932	15:78605565-78633472	S4_e18	S6_e18	OK	3.28845	12.5123	1.92787
E18	.	Cars2	XLOC_022137	XLOC_022137	8:11514016-11550771	S4_e18	S6_e18	OK	8.22975	19.4979	1.24439
E18	M	Casc4	XLOC_012244	XLOC_012244	2:121692705-121761956	S4_e18	S6_e18	OK	30.939	7.60039	-2.02528
E18	M	Casc5	XLOC_012208	XLOC_012208	2:118872854-118931237	S4_e18	S6_e18	OK	8.67953	4.16186	-1.06039
E18	M	Caskin1	XLOC_009111	XLOC_009111	17:24625727-24664883	S4_e18	S6_e18	OK	3.1892	7.87711	1.30447
E18	.	Caskin2	XLOC_004333	XLOC_004333	11:115660665-115674906	S4_e18	S6_e18	OK	10.0278	38.2924	1.93306
E18	M	Casp12	XLOC_022679	XLOC_022679	9:5345475-5373034	S4_e18	S6_e18	OK	5.76683	2.33537	-1.30412
E18	.	Casp3	XLOC_021652	XLOC_021652	8:47702802-47724071	S4_e18	S6_e18	OK	32.4904	13.4913	-1.26799
E18	.	Casp4	XLOC_022678	XLOC_022678	9:5308859-5336791	S4_e18	S6_e18	OK	1.83743	0.684589	-1.42438
E18	E	Casp6	XLOC_014205	XLOC_014205	3:129604342-129617020	S4_e18	S6_e18	OK	24.6138	10.5918	-1.21653
E16	M	Casq1	XLOC_001277	XLOC_001277	1:174140024-174150026	S1_e16	S3_e16	OK	9.24702	4.59747	-1.00815
E16	.	Casq2	XLOC_014090	XLOC_014090	3:101890432-101950437	S1_e16	S3_e16	OK	23.4222	9.54126	-1.29563
E16	E	Casz1	XLOC_015552	XLOC_015552	4:148178500-148329001	S1_e16	S3_e16	OK	6.61284	4.39156	-0.590535
E16	.	Cav3	XLOC_018283	XLOC_018283	6:112409498-112422866	S1_e16	S3_e16	OK	16.8673	7.73957	-1.1239
E18	.	Cbfb	XLOC_021935	XLOC_021935	8:107694573-107741889	S4_e18	S6_e18	OK	35.3247	17.0462	-1.05123
E18	E	Cblb	XLOC_008445	XLOC_008445	16:52031661-52208160	S4_e18	S6_e18	OK	6.65399	2.47076	-1.42927
E18	.	Cbll1	XLOC_004986	XLOC_004986	12:32171760-32184405	S4_e18	S6_e18	OK	30.0871	9.60474	-1.64733
E16	M	Cbln1	XLOC_022451	XLOC_022451	8:89992751-89996491	S1_e16	S3_e16	OK	2.13327	1.29503	-0.72008
E18	.	Cbs	XLOC_009813	XLOC_009813	17:31749588-31774086	S4_e18	S6_e18	OK	0.898323	2.61644	1.5423
E18	.	Cbwd1	XLOC_011404	XLOC_011404	19:24994405-25036106	S4_e18	S6_e18	OK	5.50391	2.1549	-1.35284
E18	.	Cbx3	XLOC_018053	XLOC_018053	6:51420614-51433703	S4_e18	S6_e18	OK	99.7741	37.3006	-1.41947
E18	E	Cbx7	XLOC_007955	XLOC_007955	15:79741603-79763076	S4_e18	S6_e18	OK	1.53358	3.20093	1.06159
E18	.	Cbx8	XLOC_004375	XLOC_004375	11:118899749-118902227	S4_e18	S6_e18	OK	3.84931	11.3722	1.56284
E18	E	Ccar1	XLOC_002187	XLOC_002187	10:62206675-62255116	S4_e18	S6_e18	OK	47.4025	14.0993	-1.74934
E18	M	Ccbe1	XLOC_010700	XLOC_010700	18:66216509-66479261	S4_e18	S6_e18	OK	6.14508	2.00063	-1.61898
E18	E	Ccbl1	XLOC_012808	XLOC_012808	2:30040650-30061219	S4_e18	S6_e18	OK	6.03688	20.7624	1.7821
E18	.	Ccdc104	XLOC_003579	XLOC_003579	11:29121535-29147272	S4_e18	S6_e18	OK	42.5368	19.2954	-1.14046
E18	M	Ccdc106	XLOC_019202	XLOC_019202	7:5008327-5012387	S4_e18	S6_e18	OK	6.43996	20.8567	1.69539
E18	.	Ccdc11	XLOC_010469	XLOC_010469	18:74442753-74519638	S4_e18	S6_e18	OK	1.63462	0.408353	-2.00107
E18	.	Ccdc111	XLOC_022280	XLOC_022280	8:47637422-47702554	S4_e18	S6_e18	OK	7.56973	3.22574	-1.23061
E18	.	Ccdc112	XLOC_010644	XLOC_010644	18:46441804-46471582	S4_e18	S6_e18	OK	9.24486	2.55633	-1.85458
E18	E	Ccdc122	XLOC_006673	XLOC_006673	14:77436578-77512011	S4_e18	S6_e18	OK	2.77454	1.23703	-1.16538
E18	.	Ccdc125	XLOC_005686	XLOC_005686	13:101439435-101500897	S4_e18	S6_e18	OK	4.65787	2.16652	-1.10429
E18	.	Ccdc126	XLOC_018046	XLOC_018046	6:49269351-49291580	S4_e18	S6_e18	OK	3.78304	1.29105	-1.551
E18	.	Ccdc127	XLOC_005620	XLOC_005620	13:74487764-74503231	S4_e18	S6_e18	OK	19.3415	7.24448	-1.41674
E18	.	Ccdc138	XLOC_001566	XLOC_001566	10:57957130-58038992	S4_e18	S6_e18	OK	3.989	1.33991	-1.57389
E18	.	Ccdc14	XLOC_008368	XLOC_008368	16:34690701-34725280	S4_e18	S6_e18	OK	3.90805	1.73748	-1.16945
E18	.	Ccdc142,Mrpl53	XLOC_018165	XLOC_018165	6:83051509-83059926	S4_e18	S6_e18	OK	26.8108	71.1821	1.4087
E18	.	Ccdc149	XLOC_017314	XLOC_017314	5:52767036-52862776	S4_e18	S6_e18	OK	2.0792	4.65604	1.16307
E18	.	Ccdc151	XLOC_023469	XLOC_023469	9:21794314-21807078	S4_e18	S6_e18	OK	2.04994	0.916136	-1.16195
E18	M	Ccdc160	XLOC_024284	XLOC_024284	X:50144376-50152645	S4_e18	S6_e18	OK	2.72437	1.09136	-1.31979
E18	.	Ccdc18	XLOC_016799	XLOC_016799	5:108561932-108661970	S4_e18	S6_e18	OK	3.88959	1.20485	-1.69076
E18	.	Ccdc22	XLOC_024728	XLOC_024728	X:7135687-7182546	S4_e18	S6_e18	OK	14.0027	33.2773	1.24884
E18	.	Ccdc23	XLOC_015300	XLOC_015300	4:118867914-118873903	S4_e18	S6_e18	OK	57.2838	126.137	1.13879
E18	E	Ccdc25	XLOC_006618	XLOC_006618	14:66456138-66485441	S4_e18	S6_e18	OK	16.4456	5.80399	-1.50258
E18	M	Ccdc34	XLOC_012156	XLOC_012156	2:109857973-109885482	S4_e18	S6_e18	OK	19.5123	6.89923	-1.49987
E16	.	Ccdc36	XLOC_023949	XLOC_023949	9:108305951-108330813	S1_e16	S3_e16	OK	0.950487	1.78629	0.910228
E18	.	Ccdc39	XLOC_014353	XLOC_014353	3:33699116-33743232	S4_e18	S6_e18	OK	7.20896	3.29995	-1.12735
E18	.	Ccdc41	XLOC_001825	XLOC_001825	10:94151534-94253081	S4_e18	S6_e18	OK	21.436	9.24857	-1.21273
E18	.	Ccdc43	XLOC_004229	XLOC_004229	11:102546001-102559039	S4_e18	S6_e18	OK	10.9924	5.29897	-1.05273
E18	.	Ccdc47	XLOC_004260	XLOC_004260	11:106060667-106077681	S4_e18	S6_e18	OK	32.9781	11.3276	-1.54167
E18	.	Ccdc48	XLOC_018207	XLOC_018207	6:87680862-87705906	S4_e18	S6_e18	OK	0.605077	1.68903	1.481
E18	.	Ccdc49	XLOC_004097	XLOC_004097	11:97606783-97627927	S4_e18	S6_e18	OK	9.22313	4.49434	-1.03715
E18	.	Ccdc50	XLOC_008327	XLOC_008327	16:27389062-27452304	S4_e18	S6_e18	OK	27.7145	13.0154	-1.09042
E18	.	Ccdc55	XLOC_003925	XLOC_003925	11:76857793-76891937	S4_e18	S6_e18	OK	16.5292	4.29525	-1.9442
E18	.	Ccdc59	XLOC_001857	XLOC_001857	10:105278534-105284566	S4_e18	S6_e18	OK	55.7696	22.0955	-1.33572
E18	.	Ccdc61	XLOC_020409	XLOC_020409	7:19476232-19495753	S4_e18	S6_e18	OK	6.17394	25.6456	2.05445
E18	.	Ccdc62	XLOC_016933	XLOC_016933	5:124380697-124419904	S4_e18	S6_e18	OK	2.52611	0.597156	-2.08074
E18	.	Ccdc64	XLOC_017579	XLOC_017579	5:116099294-116181568	S4_e18	S6_e18	OK	8.90547	18.3619	1.04396
E18	E	Ccdc64b	XLOC_009092	XLOC_009092	17:23797489-23814416	S4_e18	S6_e18	OK	3.12563	6.56237	1.07007
E16	.	Ccdc65	XLOC_007601	XLOC_007601	15:98538657-98553767	S1_e16	S3_e16	OK	1.09461	1.84966	0.75685
E18	M	Ccdc66	XLOC_006851	XLOC_006851	14:28242032-28321646	S4_e18	S6_e18	OK	22.0162	8.44856	-1.38179
E18	.	Ccdc72	XLOC_023956	XLOC_023956	9:108980501-108984895	S4_e18	S6_e18	OK	285.53	92.772	-1.62188
E18	.	Ccdc75	XLOC_009533	XLOC_009533	17:79234855-79247648	S4_e18	S6_e18	OK	6.32233	2.56718	-1.30027
E18	E	Ccdc84	XLOC_023599	XLOC_023599	9:44215796-44226090	S4_e18	S6_e18	OK	6.23763	13.4917	1.113
E18	M	Ccdc85a	XLOC_003578	XLOC_003578	11:28285691-28484296	S4_e18	S6_e18	OK	2.57097	0.775042	-1.72997
E18	.	Ccdc85b	XLOC_011229	XLOC_011229	19:5447697-5457549	S4_e18	S6_e18	OK	3.05212	7.42361	1.28231
E18	.	Ccdc85c	XLOC_005241	XLOC_005241	12:109444554-109513627	S4_e18	S6_e18	OK	14.6637	92.7626	2.66129
E18	M	Ccdc88a	XLOC_002659	XLOC_002659	11:29273774-29410812	S4_e18	S6_e18	OK	20.7699	4.41381	-2.2344
E18	.	Ccdc9	XLOC_020384	XLOC_020384	7:16859390-16872144	S4_e18	S6_e18	OK	15.4731	32.0041	1.0485
E18	M	Ccdc90b	XLOC_019811	XLOC_019811	7:99709658-99730804	S4_e18	S6_e18	OK	28.6324	11.407	-1.32773
E18	.	Ccdc94	XLOC_009462	XLOC_009462	17:56092045-56107374	S4_e18	S6_e18	OK	11.162	23.5647	1.07803
E18	E	Ccdc97	XLOC_020536	XLOC_020536	7:26496135-26504072	S4_e18	S6_e18	OK	13.8639	33.9672	1.29281
E18	.	Cchcr1	XLOC_009313	XLOC_009313	17:35654060-35667960	S4_e18	S6_e18	OK	7.95113	17.4709	1.13572
E18	.	Cck	XLOC_024031	XLOC_024031	9:121398941-121404807	S4_e18	S6_e18	OK	0.495108	6.0941	3.6216
E18	M	Ccl11	XLOC_003097	XLOC_003097	11:81871333-81876457	S4_e18	S6_e18	OK	6.59148	2.35287	-1.48618
E18	.	Ccl25	XLOC_021475	XLOC_021475	8:4325209-4360020	S4_e18	S6_e18	OK	3.39553	1.62328	-1.06473
E18	.	Ccnb1	XLOC_006195	XLOC_006195	13:101524943-101556441	S4_e18	S6_e18	OK	41.6827	14.4304	-1.53034
E18	M	Ccnc	XLOC_014925	XLOC_014925	4:21654849-21677693	S4_e18	S6_e18	OK	9.61382	3.2124	-1.58146
E18	E	Ccnd3	XLOC_009427	XLOC_009427	17:47641999-47748441	S4_e18	S6_e18	OK	55.3584	272.523	2.2995
E18	M	Ccne2	XLOC_014899	XLOC_014899	4:11118500-11181406	S4_e18	S6_e18	OK	5.135	1.32676	-1.95246
E18	.	Ccnf	XLOC_009711	XLOC_009711	17:24360176-24388354	S4_e18	S6_e18	OK	11.136	23.4548	1.07465
E18	.	Ccng1	XLOC_003616	XLOC_003616	11:40562053-40568788	S4_e18	S6_e18	OK	24.5068	9.61998	-1.34908
E18	M	Ccnh	XLOC_005643	XLOC_005643	13:85329081-85353328	S4_e18	S6_e18	OK	16.4828	4.36665	-1.91636
E18	.	Ccni	XLOC_017433	XLOC_017433	5:93610958-93635521	S4_e18	S6_e18	OK	121.682	58.1397	-1.06552
E18	.	Ccnk	XLOC_004791	XLOC_004791	12:109417947-109441569	S4_e18	S6_e18	OK	39.1751	18.6573	-1.0702
E18	.	Ccnt1	XLOC_008088	XLOC_008088	15:98373641-98401295	S4_e18	S6_e18	OK	42.0799	19.7028	-1.09473
E18	E	Ccnt2	XLOC_000382	XLOC_000382	1:129670740-129701414	S4_e18	S6_e18	OK	25.1059	11.2379	-1.15965
E18	E	Ccny	XLOC_010521	XLOC_010521	18:9314041-9450148	S4_e18	S6_e18	OK	34.3372	14.3314	-1.2606
E18	M	Ccnyl1	XLOC_000184	XLOC_000184	1:64737918-64772218	S4_e18	S6_e18	OK	15.1361	7.18397	-1.07514
E18	.	Ccpg1	XLOC_023096	XLOC_023096	9:72833357-72887506	S4_e18	S6_e18	OK	28.49	12.421	-1.19767
E18	E	Ccrn4l	XLOC_013804	XLOC_013804	3:51028368-51055576	S4_e18	S6_e18	OK	6.57751	3.05247	-1.10756
E18	.	Ccs	XLOC_011211	XLOC_011211	19:4825365-4839322	S4_e18	S6_e18	OK	8.01561	20.9134	1.38355
E18	.	Cct6a	XLOC_016970	XLOC_016970	5:130320837-130322231	S4_e18	S6_e18	OK	158.838	63.1564	-1.33055
E18	.	Cct7	XLOC_018184	XLOC_018184	6:85396778-85418471	S4_e18	S6_e18	OK	65.0802	157.138	1.27174
E18	.	Cd164	XLOC_001518	XLOC_001518	10:41239305-41250848	S4_e18	S6_e18	OK	101.94	45.5364	-1.16262
E18	E	Cd164l2	XLOC_015409	XLOC_015409	4:132776723-132780469	S4_e18	S6_e18	OK	1.32505	3.579	1.4335
E18	E	Cd24a	XLOC_001529	XLOC_001529	10:43298974-43304071	S4_e18	S6_e18	OK	362.647	102.698	-1.82015
E18	E	Cd2ap	XLOC_009972	XLOC_009972	17:42929899-43013373	S4_e18	S6_e18	OK	39.033	10.2665	-1.92674
E18	M	Cd36	XLOC_017165	XLOC_017165	5:17287507-17394777	S4_e18	S6_e18	OK	4.51724	1.97552	-1.19321
E16	.	Cd37	XLOC_020752	XLOC_020752	7:52489001-52494209	S1_e16	S3_e16	OK	0.728793	1.82606	1.32516
E18	M	Cd38	XLOC_016586	XLOC_016586	5:44260065-44303613	S4_e18	S6_e18	OK	4.92884	1.24938	-1.98003
E18	M	Cd40	XLOC_012548	XLOC_012548	2:164881135-164897154	S4_e18	S6_e18	OK	1.62354	3.94011	1.27909
E18	M	Cd40	XLOC_012548	XLOC_012548	2:164881135-164897154	S4_e18	S6_e18	OK	1.62354	3.94011	1.27909
E18	M	Cd44	XLOC_013208	XLOC_013208	2:102651297-102741822	S4_e18	S6_e18	OK	11.9024	3.98198	-1.5797
E16	M	Cd52	XLOC_016187	XLOC_016187	4:133649452-133650988	S1_e16	S3_e16	OK	5.24536	8.51856	0.699568
E18	E	Cd55	XLOC_001067	XLOC_001067	1:132335605-132359317	S4_e18	S6_e18	OK	14.2438	6.06092	-1.23273
E18	.	Cd63	XLOC_001970	XLOC_001970	10:128345974-128349878	S4_e18	S6_e18	OK	114.238	279.089	1.28868
E18	.	Cd72	XLOC_015741	XLOC_015741	4:43455148-43467498	S4_e18	S6_e18	OK	1.60083	5.57111	1.79915
E16	.	Cd79a	XLOC_019408	XLOC_019408	7:25682529-25687216	S1_e16	S3_e16	OK	0.304485	1.43481	2.23642
E16	.	Cd79b	XLOC_004264	XLOC_004264	11:106172654-106175843	S1_e16	S3_e16	OK	0.870861	1.50368	0.787988
E18	E	Cd82	XLOC_013189	XLOC_013189	2:93259268-93310031	S4_e18	S6_e18	OK	9.9217	19.8763	1.00239
E16	M	Cd83	XLOC_005468	XLOC_005468	13:43880475-43898501	S1_e16	S3_e16	OK	5.74571	9.08047	0.660283
E18	E	Cdc14a	XLOC_014756	XLOC_014756	3:115975470-116126950	S4_e18	S6_e18	OK	6.90422	1.84194	-1.90626
E18	.	Cdc20	XLOC_016037	XLOC_016037	4:118100697-118109948	S4_e18	S6_e18	OK	27.2755	59.5604	1.12675
E18	M	Cdc27	XLOC_004254	XLOC_004254	11:104363837-104411934	S4_e18	S6_e18	OK	25.3818	8.19296	-1.63134
E18	.	Cdc34	XLOC_001687	XLOC_001687	10:79144939-79151143	S4_e18	S6_e18	OK	23.779	126.263	2.40867
E18	M	Cdc42ep1	XLOC_007463	XLOC_007463	15:78673076-78685959	S4_e18	S6_e18	OK	14.7194	35.9165	1.28693
E18	M	Cdc42ep2	XLOC_011248	XLOC_011248	19:5917560-5918995	S4_e18	S6_e18	OK	16.3387	39.5107	1.27395
E18	.	Cdc73	XLOC_001135	XLOC_001135	1:145454628-145549814	S4_e18	S6_e18	OK	18.1818	6.73395	-1.43297
E18	.	Cdca7	XLOC_011948	XLOC_011948	2:72314275-72324947	S4_e18	S6_e18	OK	28.9968	13.0742	-1.14917
E18	E	Cdcp1	XLOC_024047	XLOC_024047	9:123081402-123125156	S4_e18	S6_e18	OK	5.25351	0.975996	-2.42834
E18	M	Cdh11	XLOC_022493	XLOC_022493	8:105156894-105309011	S4_e18	S6_e18	OK	152.663	52.4839	-1.5404
E16	.	Cdh15	XLOC_022059	XLOC_022059	8:125372273-125391297	S1_e16	S3_e16	OK	16.3114	7.0757	-1.20493
E18	.	Cdh15	XLOC_022059	XLOC_022059	8:125372273-125391297	S4_e18	S6_e18	OK	4.03976	10.3039	1.35085
E16	E	Cdh16	XLOC_022503	XLOC_022503	8:107138046-107148161	S1_e16	S3_e16	OK	28.9996	53.0699	0.871862
E18	E	Cdh16	XLOC_022503	XLOC_022503	8:107138046-107148161	S4_e18	S6_e18	OK	19.8472	50.7102	1.35334
E18	.	Cdh19	XLOC_001035	XLOC_001035	1:112785771-112873949	S4_e18	S6_e18	OK	2.75309	1.18904	-1.21125
E18	.	Cdh24	XLOC_007016	XLOC_007016	14:55250828-55260201	S4_e18	S6_e18	OK	5.84612	19.0791	1.70644
E18	.	Cdh3	XLOC_021969	XLOC_021969	8:109034790-109080808	S4_e18	S6_e18	OK	17.1674	34.4001	1.00274
E16	.	Cdh8	XLOC_022492	XLOC_022492	8:101552668-101940357	S1_e16	S3_e16	OK	1.54686	0.78682	-0.975241
E18	E	Cdk12	XLOC_003235	XLOC_003235	11:98064618-98114854	S4_e18	S6_e18	OK	13.2713	4.7351	-1.48684
E18	.	Cdk13	XLOC_005773	XLOC_005773	13:17807795-17896931	S4_e18	S6_e18	OK	19.6248	7.6373	-1.36154
E18	.	Cdk19	XLOC_001509	XLOC_001509	10:40069113-40203624	S4_e18	S6_e18	OK	15.1251	6.11739	-1.30595
E18	.	Cdk20	XLOC_005572	XLOC_005572	13:64533860-64541029	S4_e18	S6_e18	OK	2.90859	6.93646	1.25388
E18	E	Cdk2ap2	XLOC_010776	XLOC_010776	19:4097350-4099017	S4_e18	S6_e18	OK	25.8532	75.5379	1.54686
E16	M	Cdk5r1	XLOC_003091	XLOC_003091	11:80290547-80294681	S1_e16	S3_e16	OK	6.63284	4.41095	-0.588537
E18	.	Cdk6	XLOC_016400	XLOC_016400	5:3344311-3522225	S4_e18	S6_e18	OK	7.05137	3.482	-1.01799
E18	.	Cdk8	XLOC_017100	XLOC_017100	5:147043250-147114450	S4_e18	S6_e18	OK	24.6519	8.59294	-1.52048
E18	.	Cdkal1	XLOC_005873	XLOC_005873	13:29417174-29947457	S4_e18	S6_e18	OK	6.7005	3.30598	-1.01919
E18	.	Cdkl2	XLOC_017418	XLOC_017418	5:92435100-92472044	S4_e18	S6_e18	OK	3.00521	1.17756	-1.35167
E18	.	Cdkl5	XLOC_025257	XLOC_025257	X:157205944-157432613	S4_e18	S6_e18	OK	4.39402	1.75718	-1.32228
E18	.	Cdkn1b	XLOC_018460	XLOC_018460	6:134870418-134875543	S4_e18	S6_e18	OK	26.4061	9.98077	-1.40365
E18	.	Cdkn1c	XLOC_021434	XLOC_021434	7:150644243-150646955	S4_e18	S6_e18	OK	692.56	251.755	-1.45992
E18	.	Cdkn2a	XLOC_015912	XLOC_015912	4:88920376-88940523	S4_e18	S6_e18	OK	0.232876	2.58699	3.47364
E18	.	Cdkn2aip	XLOC_022285	XLOC_022285	8:48794697-48799285	S4_e18	S6_e18	OK	3.29041	1.51372	-1.12017
E18	.	Cdkn2aipnl	XLOC_002769	XLOC_002769	11:51781132-51790838	S4_e18	S6_e18	OK	35.8544	14.6212	-1.29409
E18	.	Cdr1	XLOC_024923	XLOC_024923	X:58436420-58438733	S4_e18	S6_e18	OK	3.5201	0.40137	-3.13261
E18	.	Cdyl2	XLOC_022586	XLOC_022586	8:119098299-119256891	S4_e18	S6_e18	OK	1.73447	4.14629	1.25733
E18	E	Ceacam1	XLOC_020531	XLOC_020531	7:26161841-26351436	S4_e18	S6_e18	OK	27.5347	7.27086	-1.92105
E18	E	Cebpa	XLOC_019538	XLOC_019538	7:35904311-35906947	S4_e18	S6_e18	OK	1.55418	4.722	1.60324
E18	M	Cebpd	XLOC_008240	XLOC_008240	16:15887378-16146926	S4_e18	S6_e18	OK	1.81699	5.4945	1.59643
E18	.	Cebpz	XLOC_010139	XLOC_010139	17:79315838-79336410	S4_e18	S6_e18	OK	25.5942	12.4757	-1.0367
E18	.	Cecr5	XLOC_018970	XLOC_018970	6:120459511-120481317	S4_e18	S6_e18	OK	3.47458	13.0951	1.91411
E18	E	Cela1	XLOC_008124	XLOC_008124	15:100504852-100518351	S4_e18	S6_e18	OK	3.45424	8.74401	1.33993
E18	M	Cenpc1	XLOC_017383	XLOC_017383	5:86441048-86494608	S4_e18	S6_e18	OK	16.614	7.0063	-1.24567
E18	M	Cenpe	XLOC_014219	XLOC_014219	3:134875526-134936504	S4_e18	S6_e18	OK	20.7091	8.88709	-1.22048
E18	M	Cenpf	XLOC_001366	XLOC_001366	1:191464484-191511965	S4_e18	S6_e18	OK	15.3944	6.99127	-1.13878
E18	.	Cenph	XLOC_006194	XLOC_006194	13:101524943-101556441	S4_e18	S6_e18	OK	17.378	5.91997	-1.5536
E18	.	Cenpi	XLOC_024562	XLOC_024562	X:130842701-130897178	S4_e18	S6_e18	OK	7.27306	3.49716	-1.05638
E18	M	Cenpk	XLOC_005693	XLOC_005693	13:105019034-105039697	S4_e18	S6_e18	OK	16.6237	4.80503	-1.79062
E18	M	Cenpq	XLOC_009968	XLOC_009968	17:41060003-41071500	S4_e18	S6_e18	OK	21.2963	5.41373	-1.97591
E18	.	Cenpt	XLOC_022524	XLOC_022524	8:108368577-108375908	S4_e18	S6_e18	OK	14.705	32.18	1.12985
E18	M	Cep120	XLOC_010656	XLOC_010656	18:53807804-53904201	S4_e18	S6_e18	OK	22.8059	8.19122	-1.47726
E18	.	Cep135	XLOC_016662	XLOC_016662	5:77020738-77075491	S4_e18	S6_e18	OK	7.38697	2.97505	-1.31207
E18	M	Cep170	XLOC_001315	XLOC_001315	1:178663783-178737255	S4_e18	S6_e18	OK	27.4941	9.04695	-1.60362
E18	E	Cep192	XLOC_010454	XLOC_010454	18:67959760-68044824	S4_e18	S6_e18	OK	12.7855	6.22565	-1.03821
E18	.	Cep290	XLOC_001847	XLOC_001847	10:99950922-100051893	S4_e18	S6_e18	OK	7.14375	1.96139	-1.86481
E18	.	Cep350	XLOC_001174	XLOC_001174	1:157692093-157820385	S4_e18	S6_e18	OK	12.9263	5.51151	-1.22979
E18	.	Cep55	XLOC_011041	XLOC_011041	19:38129514-38148915	S4_e18	S6_e18	OK	12.4047	5.90267	-1.07144
E18	.	Cep57	XLOC_023398	XLOC_023398	9:13612231-13631537	S4_e18	S6_e18	OK	24.0695	11.0405	-1.12439
E18	.	Cep70	XLOC_023190	XLOC_023190	9:99143886-99200823	S4_e18	S6_e18	OK	12.95	2.88066	-2.16848
E18	.	Cep76	XLOC_010708	XLOC_010708	18:67777050-67800990	S4_e18	S6_e18	OK	2.41416	1.09222	-1.14425
E18	.	Cep97	XLOC_008815	XLOC_008815	16:55900000-55934961	S4_e18	S6_e18	OK	3.62344	1.61734	-1.16373
E18	.	Cetn2	XLOC_024966	XLOC_024966	X:70158903-70163683	S4_e18	S6_e18	OK	42.0565	17.7255	-1.24651
E18	M	Cetn3	XLOC_005638	XLOC_005638	13:81917771-81936156	S4_e18	S6_e18	OK	121.967	36.7006	-1.73262
E18	.	Cetn4	XLOC_014368	XLOC_014368	3:37207548-37211368	S4_e18	S6_e18	OK	5.66902	1.19982	-2.24028
E18	.	Cfdp1	XLOC_022575	XLOC_022575	8:114292372-114378210	S4_e18	S6_e18	OK	223.894	62.6669	-1.83704
E16	E	Cfh	XLOC_001133	XLOC_001133	1:141982431-142079988	S1_e16	S3_e16	OK	3.74075	10.0976	1.43262
E18	M	Cfl2	XLOC_005032	XLOC_005032	12:55959803-55963864	S4_e18	S6_e18	OK	49.5964	12.7214	-1.96298
E18	E	Cflar	XLOC_000153	XLOC_000153	1:58770129-58815728	S4_e18	S6_e18	OK	8.58328	3.69572	-1.21567
E18	.	Cfp	XLOC_024782	XLOC_024782	X:20502660-20508650	S4_e18	S6_e18	OK	2.57076	10.8423	2.0764
E18	.	Cftr	XLOC_017881	XLOC_017881	6:18120686-18272770	S4_e18	S6_e18	OK	2.17147	0.654828	-1.72948
E18	.	Cggbp1	XLOC_008467	XLOC_008467	16:64851910-64859317	S4_e18	S6_e18	OK	36.8528	12.8201	-1.52336
E18	.	Chad	XLOC_003179	XLOC_003179	11:94418415-94463100	S4_e18	S6_e18	OK	1.14281	2.69358	1.23694
E18	.	Chadl	XLOC_007969	XLOC_007969	15:81494365-81527717	S4_e18	S6_e18	OK	2.31007	21.8432	3.24118
E18	E	Chchd10	XLOC_001635	XLOC_001635	10:75398317-75403411	S4_e18	S6_e18	OK	18.3085	44.176	1.27074
E18	.	Chchd4	XLOC_018878	XLOC_018878	6:91414269-91423417	S4_e18	S6_e18	OK	6.92302	14.4032	1.05691
E18	.	Chchd6	XLOC_018865	XLOC_018865	6:89333139-89545646	S4_e18	S6_e18	OK	4.67464	40.7733	3.1247
E18	.	Chchd8	XLOC_019851	XLOC_019851	7:107685613-107688326	S4_e18	S6_e18	OK	20.7326	9.71752	-1.09324
E18	.	Chd1	XLOC_009027	XLOC_009027	17:15841930-15909576	S4_e18	S6_e18	OK	12.4768	4.67562	-1.41602
E18	M	Chd9	XLOC_021864	XLOC_021864	8:93352733-93578407	S4_e18	S6_e18	OK	12.1528	4.80713	-1.33804
E16	E	Chdh	XLOC_006391	XLOC_006391	14:30822185-31340242	S1_e16	S3_e16	OK	1.73216	2.68351	0.631549
E18	.	Chek1	XLOC_023527	XLOC_023527	9:36516066-36534243	S4_e18	S6_e18	OK	11.5601	3.52887	-1.71187
E16	.	Chi3l1	XLOC_000426	XLOC_000426	1:136078980-136086608	S1_e16	S3_e16	OK	4.09396	2.17605	-0.911783
E18	M	Chic1	XLOC_024484	XLOC_024484	X:100551814-100591457	S4_e18	S6_e18	OK	3.63791	1.00104	-1.8616
E18	.	Chl1	XLOC_018268	XLOC_018268	6:103460869-103683029	S4_e18	S6_e18	OK	3.27775	0.97516	-1.749
E18	M	Chm	XLOC_025120	XLOC_025120	X:110154200-110299124	S4_e18	S6_e18	OK	9.91361	2.25413	-2.13684
E18	.	Chml	XLOC_001312	XLOC_001312	1:177592557-177622721	S4_e18	S6_e18	OK	2.65717	1.08312	-1.2947
E18	.	Chmp1a	XLOC_022629	XLOC_022629	8:125728160-125736688	S4_e18	S6_e18	OK	17.4026	43.7162	1.32886
E18	.	Chmp1b	XLOC_010446	XLOC_010446	18:67247989-67405484	S4_e18	S6_e18	OK	20.155	5.89713	-1.77305
E18	E	Chmp4c	XLOC_013719	XLOC_013719	3:10366972-10391005	S4_e18	S6_e18	OK	2.88196	0.874513	-1.7205
E18	.	Chmp5	XLOC_014966	XLOC_014966	4:40895585-40912335	S4_e18	S6_e18	OK	62.3229	28.3105	-1.13843
E18	.	Chmp6	XLOC_003447	XLOC_003447	11:119775123-119780866	S4_e18	S6_e18	OK	22.9437	51.6466	1.17057
E18	.	Chordc1	XLOC_022711	XLOC_022711	9:18096710-18118444	S4_e18	S6_e18	OK	19.5703	8.97756	-1.12427
E18	M	Chpf	XLOC_000931	XLOC_000931	1:75471143-75476046	S4_e18	S6_e18	OK	42.0755	194.22	2.20664
E18	.	Chpf2	XLOC_016467	XLOC_016467	5:24092567-24098305	S4_e18	S6_e18	OK	5.31141	18.6666	1.8133
E18	M	Chpt1	XLOC_002367	XLOC_002367	10:87922331-87966715	S4_e18	S6_e18	OK	11.4691	4.43509	-1.37072
E18	M	Chrd	XLOC_008294	XLOC_008294	16:20724526-20742457	S4_e18	S6_e18	OK	8.74535	28.6257	1.71072
E18	M	Chrdl1	XLOC_025194	XLOC_025194	X:139720216-139828805	S4_e18	S6_e18	OK	15.2276	5.8515	-1.37981
E16	.	Chrna1	XLOC_012961	XLOC_012961	2:73401337-73418363	S1_e16	S3_e16	OK	3.44423	1.39507	-1.30385
E18	.	Chrna1	XLOC_012961	XLOC_012961	2:73401337-73418363	S4_e18	S6_e18	OK	2.3503	0.850022	-1.46727
E18	M	Chrna3	XLOC_023675	XLOC_023675	9:54859149-54874366	S4_e18	S6_e18	OK	12.271	5.86564	-1.0649
E18	M	Chrna5	XLOC_022984	XLOC_022984	9:54828686-54855586	S4_e18	S6_e18	OK	1.65415	0.726813	-1.18643
E16	E	Chrnb1	XLOC_003832	XLOC_003832	11:69597537-69609439	S1_e16	S3_e16	OK	12.2392	7.5916	-0.689031
E16	.	Chrnd	XLOC_000276	XLOC_000276	1:89087226-89096645	S1_e16	S3_e16	OK	3.79239	1.45478	-1.38231
E16	.	Chrng	XLOC_000277	XLOC_000277	1:89102385-89108410	S1_e16	S3_e16	OK	13.4289	5.24984	-1.355
E18	M	Chst1	XLOC_012119	XLOC_012119	2:92439863-92455409	S4_e18	S6_e18	OK	4.6925	14.5166	1.62927
E18	E	Chst11	XLOC_001772	XLOC_001772	10:82448241-82658645	S4_e18	S6_e18	OK	8.83421	4.16377	-1.08521
E18	M	Chst12	XLOC_017059	XLOC_017059	5:140981562-141001192	S4_e18	S6_e18	OK	25.4797	53.6877	1.07524
E18	M	Chst7	XLOC_024185	XLOC_024185	X:19636695-19674647	S4_e18	S6_e18	OK	1.19669	4.62308	1.94981
E18	M	Chsy1	XLOC_019721	XLOC_019721	7:73254400-73318684	S4_e18	S6_e18	OK	31.2935	15.1836	-1.04334
E18	.	Chtf18	XLOC_009743	XLOC_009743	17:25854116-25864360	S4_e18	S6_e18	OK	4.12231	12.3285	1.58047
E18	.	Chuk	XLOC_011505	XLOC_011505	19:44147823-44181967	S4_e18	S6_e18	OK	11.8116	5.4179	-1.1244
E18	.	Churc1	XLOC_004637	XLOC_004637	12:77866559-77884167	S4_e18	S6_e18	OK	15.1456	39.2319	1.37312
E18	.	Ciapin1	XLOC_022480	XLOC_022480	8:97343717-97362240	S4_e18	S6_e18	OK	1.97039	5.41642	1.45886
E18	E	Cib1	XLOC_020894	XLOC_020894	7:87372045-87377502	S4_e18	S6_e18	OK	25.6793	68.4541	1.41453
E16	M	Cilp	XLOC_023052	XLOC_023052	9:65112986-65128412	S1_e16	S3_e16	OK	7.09329	3.16137	-1.1659
E18	.	Cilp2	XLOC_022331	XLOC_022331	8:72404264-72411291	S4_e18	S6_e18	OK	0.301739	4.08041	3.75734
E18	.	Cir1	XLOC_012958	XLOC_012958	2:73121928-73150649	S4_e18	S6_e18	OK	17.911	8.06305	-1.15145
E18	.	Cisd1	XLOC_002212	XLOC_002212	10:70772554-70807597	S4_e18	S6_e18	OK	8.57944	17.4922	1.02775
E18	.	Cisd3	XLOC_003230	XLOC_003230	11:97547265-97549939	S4_e18	S6_e18	OK	15.241	40.8542	1.42253
E18	.	Cish	XLOC_023232	XLOC_023232	9:107199019-107204292	S4_e18	S6_e18	OK	8.21004	20.6893	1.33342
E18	.	Cited1	XLOC_025075	XLOC_025075	X:99434299-99447108	S4_e18	S6_e18	OK	1.72365	7.50444	2.12227
E18	.	Cited4	XLOC_015311	XLOC_015311	4:120339167-120340425	S4_e18	S6_e18	OK	1.9805	31.208	3.97798
E18	M	Ckap2	XLOC_022187	XLOC_022187	8:23278623-23296291	S4_e18	S6_e18	OK	19.85	9.59052	-1.04946
E18	.	Ckap2l	XLOC_013375	XLOC_013375	2:129093945-129122948	S4_e18	S6_e18	OK	39.0588	14.2566	-1.45402
E18	M	Ckb	XLOC_005261	XLOC_005261	12:112907565-112910549	S4_e18	S6_e18	OK	107.802	533.705	2.30766
E18	E	Cklf	XLOC_021917	XLOC_021917	8:106774802-106788836	S4_e18	S6_e18	OK	3.32683	8.76704	1.39794
E16	.	Ckm	XLOC_019332	XLOC_019332	7:19996442-20006932	S1_e16	S3_e16	OK	75.2408	25.224	-1.57672
E18	.	Ckm	XLOC_019332	XLOC_019332	7:19996442-20006932	S4_e18	S6_e18	OK	64.5406	280.454	2.11949
E16	E	Clca2	XLOC_014833	XLOC_014833	3:144459522-144482458	S1_e16	S3_e16	OK	5.27975	2.76079	-0.935388
E18	E	Clca2	XLOC_014833	XLOC_014833	3:144459522-144482458	S4_e18	S6_e18	OK	5.01169	1.42739	-1.81192
E16	E	Clca3	XLOC_014838	XLOC_014838	3:144667500-144695740	S1_e16	S3_e16	OK	82.9677	50.7691	-0.708599
E18	.	Clcn2	XLOC_008682	XLOC_008682	16:20695129-20716709	S4_e18	S6_e18	OK	6.98702	22.0429	1.65756
E18	.	Clcn7	XLOC_009130	XLOC_009130	17:25270338-25299044	S4_e18	S6_e18	OK	6.28082	15.1525	1.27053
E18	.	Cldn1	XLOC_008708	XLOC_008708	16:26356736-26371925	S4_e18	S6_e18	OK	7.21247	3.37598	-1.09518
E18	.	Cldn10a	XLOC_006728	XLOC_006728	14:119187092-119273747	S4_e18	S6_e18	OK	1.37705	3.27354	1.24928
E18	E	Cldn12	XLOC_017144	XLOC_017144	5:5505014-5514976	S4_e18	S6_e18	OK	7.21346	3.57507	-1.01272
E18	E	Cldn12	XLOC_017144	XLOC_017144	5:5505014-5514976	S4_e18	S6_e18	OK	7.21346	3.57507	-1.01272
E16	.	Cldn15	XLOC_017016	XLOC_017016	5:137443738-137451710	S1_e16	S3_e16	OK	0.895936	1.46228	0.706749
E18	E	Cldn3	XLOC_016988	XLOC_016988	5:135462083-135477220	S4_e18	S6_e18	OK	25.6716	70.7619	1.4628
E18	M	Cldn5	XLOC_008274	XLOC_008274	16:18776939-18778353	S4_e18	S6_e18	OK	8.85653	34.208	1.94952
E18	E	Cldn8	XLOC_008893	XLOC_008893	16:88561070-88563428	S4_e18	S6_e18	OK	22.3018	7.63268	-1.5469
E18	E	Cldn9	XLOC_009693	XLOC_009693	17:23819550-23820985	S4_e18	S6_e18	OK	0.963402	2.13603	1.14872
E18	M	Clec14a	XLOC_005048	XLOC_005048	12:59365706-59370245	S4_e18	S6_e18	OK	7.15551	3.27351	-1.12822
E18	.	Clec2d	XLOC_018427	XLOC_018427	6:129130639-129136552	S4_e18	S6_e18	OK	22.2035	10.5545	-1.07293
E18	.	Clec3b	XLOC_023375	XLOC_023375	9:123060063-123066550	S4_e18	S6_e18	OK	38.1325	109.222	1.51817
E18	.	Clic1	XLOC_009290	XLOC_009290	17:35187187-35195664	S4_e18	S6_e18	OK	191.899	391.353	1.02812
E18	.	Clip2	XLOC_017683	XLOC_017683	5:134965255-135028304	S4_e18	S6_e18	OK	9.63694	29.7472	1.62611
E18	.	Clk1	XLOC_000852	XLOC_000852	1:58468831-58480932	S4_e18	S6_e18	OK	104.754	29.3461	-1.83577
E18	.	Clk2	XLOC_013935	XLOC_013935	3:88968726-88981009	S4_e18	S6_e18	OK	44.9905	21.9826	-1.03326
E18	.	Cln5	XLOC_006697	XLOC_006697	14:103469432-103476847	S4_e18	S6_e18	OK	15.3057	7.10479	-1.1072
E18	M	Clock	XLOC_017368	XLOC_017368	5:76641201-76733573	S4_e18	S6_e18	OK	8.36846	2.8652	-1.54633
E18	.	Clstn3	XLOC_018994	XLOC_018994	6:124380773-124414802	S4_e18	S6_e18	OK	4.70226	11.766	1.3232
E16	.	Cma1	XLOC_007050	XLOC_007050	14:56560287-56563498	S1_e16	S3_e16	OK	6.61889	11.7471	0.827638
E18	.	Cma1	XLOC_007050	XLOC_007050	14:56560287-56563498	S4_e18	S6_e18	OK	9.97375	20.6846	1.05235
E18	.	Cml1	XLOC_018831	XLOC_018831	6:85860147-85865671	S4_e18	S6_e18	OK	0.933096	2.18923	1.23033
E18	M	Cmpk1	XLOC_015992	XLOC_015992	4:114633217-114659833	S4_e18	S6_e18	OK	42.7409	14.9237	-1.51801
E18	M	Cmpk1	XLOC_015992	XLOC_015992	4:114633217-114659833	S4_e18	S6_e18	OK	42.7409	14.9237	-1.51801
E18	M	Cmtm7	XLOC_024000	XLOC_024000	9:114665953-114690947	S4_e18	S6_e18	OK	41.8447	83.6994	1.00017
E16	.	Cnfn	XLOC_020527	XLOC_020527	7:26152634-26154743	S1_e16	S3_e16	OK	5.61294	0.673295	-3.05945
E18	.	Cnih	XLOC_006943	XLOC_006943	14:47395241-47408032	S4_e18	S6_e18	OK	57.3007	28.5067	-1.00725
E18	M	Cnih2	XLOC_011218	XLOC_011218	19:5092870-5098418	S4_e18	S6_e18	OK	9.17351	35.3072	1.94442
E18	E	Cnksr1	XLOC_016192	XLOC_016192	4:133783956-133794314	S4_e18	S6_e18	OK	3.16598	7.41827	1.22843
E18	.	Cnksr2	XLOC_025254	XLOC_025254	X:154259504-154481042	S4_e18	S6_e18	OK	3.90223	1.36572	-1.51464
E16	M	Cnn1	XLOC_022767	XLOC_022767	9:21903696-21913665	S1_e16	S3_e16	OK	73.074	27.9724	-1.38536
E18	M	Cnn1	XLOC_022767	XLOC_022767	9:21903696-21913665	S4_e18	S6_e18	OK	94.15	295.491	1.65008
E18	.	Cnot1	XLOC_022489	XLOC_022489	8:98243350-98345628	S4_e18	S6_e18	OK	50.3808	25.0429	-1.00847
E18	.	Cnot2	XLOC_002445	XLOC_002445	10:115922216-116020571	S4_e18	S6_e18	OK	44.4825	19.7064	-1.17457
E18	.	Cnot4	XLOC_018619	XLOC_018619	6:34972064-35083737	S4_e18	S6_e18	OK	28.1842	7.44354	-1.92083
E18	E	Cnot6l	XLOC_017446	XLOC_017446	5:96504755-96591009	S4_e18	S6_e18	OK	18.2849	6.28776	-1.54003
E18	.	Cnot7	XLOC_022253	XLOC_022253	8:41578389-41596658	S4_e18	S6_e18	OK	28.3384	9.35878	-1.59837
E18	M	Cnp	XLOC_003272	XLOC_003272	11:100436252-100443053	S4_e18	S6_e18	OK	9.53321	27.1064	1.5076
E16	M	Cnr1	XLOC_014949	XLOC_014949	4:34011606-34035806	S1_e16	S3_e16	OK	7.416	4.94999	-0.583217
E18	M	Cnrip1	XLOC_002627	XLOC_002627	11:16951936-16979375	S4_e18	S6_e18	OK	25.1913	11.1302	-1.17845
E18	M	Cntfr	XLOC_015712	XLOC_015712	4:41604528-41644123	S4_e18	S6_e18	OK	50.1646	104.973	1.06528
E18	M	Cntln	XLOC_015120	XLOC_015120	4:84530230-84777822	S4_e18	S6_e18	OK	19.7956	8.03803	-1.30027
E18	M	Cntn1	XLOC_007579	XLOC_007579	15:91881595-92172398	S4_e18	S6_e18	OK	4.96268	2.08331	-1.25224
E18	M	Cntn3	XLOC_018907	XLOC_018907	6:102113299-102414661	S4_e18	S6_e18	OK	1.94862	0.961478	-1.01913
E18	M	Cntn4	XLOC_018270	XLOC_018270	6:105627738-106649299	S4_e18	S6_e18	OK	9.58795	4.24939	-1.17397
E16	M	Cntnap2	XLOC_018016	XLOC_018016	6:45010059-47251387	S1_e16	S3_e16	OK	1.7837	1.16032	-0.620345
E18	.	Cntrob	XLOC_003815	XLOC_003815	11:69112997-69137375	S4_e18	S6_e18	OK	5.42559	11.4561	1.07826
E18	E	Coasy	XLOC_003280	XLOC_003280	11:100943938-100947933	S4_e18	S6_e18	OK	8.70846	23.733	1.44641
E18	E	Cobll1	XLOC_012930	XLOC_012930	2:64926395-65076683	S4_e18	S6_e18	OK	15.5057	3.42272	-2.17958
E18	.	Cog1	XLOC_003372	XLOC_003372	11:113510842-113545465	S4_e18	S6_e18	OK	15.2443	34.8614	1.19336
E16	.	Col10a1	XLOC_001496	XLOC_001496	10:34023417-34138334	S1_e16	S3_e16	OK	0.730515	1.55473	1.08968
E18	.	Col10a1	XLOC_001496	XLOC_001496	10:34023417-34138334	S4_e18	S6_e18	OK	0.50121	2.35868	2.23449
E18	.	Col11a2	XLOC_009255	XLOC_009255	17:34176381-34203187	S4_e18	S6_e18	OK	0.881355	3.80597	2.11047
E18	M	Col16a1	XLOC_015383	XLOC_015383	4:129725083-129776521	S4_e18	S6_e18	OK	62.1815	176.943	1.50873
E18	E	Col18a1	XLOC_002236	XLOC_002236	10:76514923-76629275	S4_e18	S6_e18	OK	65.1033	139.676	1.10128
E16	.	Col22a1	XLOC_007830	XLOC_007830	15:71628905-71864657	S1_e16	S3_e16	OK	2.20018	1.11086	-0.985946
E18	M	Col25a1	XLOC_014206	XLOC_014206	3:129883795-130299335	S4_e18	S6_e18	OK	4.20522	8.81995	1.06859
E18	.	Col2a1	XLOC_008075	XLOC_008075	15:97806032-97835155	S4_e18	S6_e18	OK	3.39659	9.02399	1.40968
E18	E	Col4a3bp	XLOC_005670	XLOC_005670	13:97312689-97410122	S4_e18	S6_e18	OK	17.6929	6.99952	-1.33785
E18	.	Col5a3	XLOC_023441	XLOC_023441	9:20574493-20619478	S4_e18	S6_e18	OK	6.44611	15.2284	1.24027
E18	M	Col8a2	XLOC_015352	XLOC_015352	4:125964037-125991574	S4_e18	S6_e18	OK	11.2202	46.9394	2.06469
E18	M	Col9a2	XLOC_015313	XLOC_015313	4:120712170-120727930	S4_e18	S6_e18	OK	35.9892	81.9639	1.18742
E18	.	Col9a3	XLOC_012639	XLOC_012639	2:180332926-180377396	S4_e18	S6_e18	OK	4.52816	9.09144	1.00558
E16	.	Colq	XLOC_006869	XLOC_006869	14:32336269-32390569	S1_e16	S3_e16	OK	6.89992	4.04982	-0.768721
E18	.	Commd4	XLOC_023692	XLOC_023692	9:57002847-57006106	S4_e18	S6_e18	OK	16.1347	55.2155	1.77491
E18	.	Commd5	XLOC_007448	XLOC_007448	15:76730370-76731727	S4_e18	S6_e18	OK	9.71089	33.6537	1.79309
E18	E	Commd9	XLOC_012128	XLOC_012128	2:101726418-101741796	S4_e18	S6_e18	OK	15.3655	32.604	1.08535
E18	E	Comtd1	XLOC_006831	XLOC_006831	14:22650782-22670262	S4_e18	S6_e18	OK	1.06166	2.23554	1.0743
E18	.	Copb1	XLOC_021200	XLOC_021200	7:121359072-121398194	S4_e18	S6_e18	OK	71.0973	30.2645	-1.23217
E18	.	Cope	XLOC_021724	XLOC_021724	8:72826683-72836889	S4_e18	S6_e18	OK	75.2707	301.291	2.001
E18	M	Cops2	XLOC_013347	XLOC_013347	2:125656039-125684754	S4_e18	S6_e18	OK	42.5733	17.789	-1.25896
E18	.	Cops6	XLOC_017036	XLOC_017036	5:138602329-138605212	S4_e18	S6_e18	OK	62.9381	143.489	1.18893
E18	E	Coq4	XLOC_011767	XLOC_011767	2:29643782-29653263	S4_e18	S6_e18	OK	4.42422	9.3901	1.08572
E18	.	Coq5	XLOC_016858	XLOC_016858	5:115729710-115746981	S4_e18	S6_e18	OK	5.14359	13.4398	1.38567
E18	.	Coq6	XLOC_004678	XLOC_004678	12:85702917-85714746	S4_e18	S6_e18	OK	8.48847	26.1806	1.62492
E18	.	Coq9	XLOC_021892	XLOC_021892	8:97362316-97378795	S4_e18	S6_e18	OK	18.0929	55.5215	1.61762
E18	M	Coro1a	XLOC_021270	XLOC_021270	7:133843287-133848268	S4_e18	S6_e18	OK	4.13373	19.03	2.20276
E16	E	Coro2a	XLOC_015776	XLOC_015776	4:46549808-46579312	S1_e16	S3_e16	OK	15.0133	9.42421	-0.671799
E18	.	Coro7	XLOC_008574	XLOC_008574	16:4626883-4679720	S4_e18	S6_e18	OK	9.04418	21.3959	1.24228
E18	.	Cort	XLOC_016330	XLOC_016330	4:148499299-148500850	S4_e18	S6_e18	OK	0.241333	3.92134	4.02225
E18	.	Cotl1	XLOC_022600	XLOC_022600	8:122333113-122364479	S4_e18	S6_e18	OK	35.3819	108.593	1.61785
E18	.	Cox4i1	XLOC_022040	XLOC_022040	8:123192189-123198109	S4_e18	S6_e18	OK	367.532	785.249	1.09528
E18	.	Cox6a1	XLOC_017575	XLOC_017575	5:115795662-115798964	S4_e18	S6_e18	OK	210.564	1200.35	2.51112
E16	.	Cox6a2	XLOC_021318	XLOC_021318	7:135317459-135349880	S1_e16	S3_e16	OK	16.3895	7.43879	-1.13963
E18	.	Cox6a2	XLOC_021318	XLOC_021318	7:135317459-135349880	S4_e18	S6_e18	OK	29.1327	10.4044	-1.48544
E18	E	Cox7a1	XLOC_019499	XLOC_019499	7:30969189-30971049	S4_e18	S6_e18	OK	2.08074	12.9228	2.63475
E18	.	Cox7a2l	XLOC_010158	XLOC_010158	17:83901256-83913673	S4_e18	S6_e18	OK	221.722	73.9331	-1.58446
E18	.	Cox8a	XLOC_011280	XLOC_011280	19:7283760-7292106	S4_e18	S6_e18	OK	267.73	1649.79	2.62343
E16	.	Cox8b	XLOC_021386	XLOC_021386	7:148084840-148086345	S1_e16	S3_e16	OK	5.93087	2.18487	-1.44069
E16	.	Cp	XLOC_013740	XLOC_013740	3:19857053-19935310	S1_e16	S3_e16	OK	1.14855	2.0712	0.85066
E18	.	Cp	XLOC_013740	XLOC_013740	3:19857053-19935310	S4_e18	S6_e18	OK	3.38907	1.17265	-1.53112
E18	.	Cpa2	XLOC_017920	XLOC_017920	6:30491641-30514473	S4_e18	S6_e18	OK	1.25043	2.79557	1.16072
E18	M	Cpa3	XLOC_014329	XLOC_014329	3:20115514-20142080	S4_e18	S6_e18	OK	24.8237	9.95199	-1.31866
E18	M	Cpeb2	XLOC_016582	XLOC_016582	5:43542924-43680963	S4_e18	S6_e18	OK	5.31737	1.97276	-1.43049
E18	M	Cpeb2	XLOC_016582	XLOC_016582	5:43542924-43680963	S4_e18	S6_e18	OK	5.31737	1.97276	-1.43049
E18	E	Cpne3	XLOC_015660	XLOC_015660	4:19446398-19497251	S4_e18	S6_e18	OK	18.8103	6.21855	-1.59688
E18	.	Cpne6	XLOC_006548	XLOC_006548	14:56129284-56136268	S4_e18	S6_e18	OK	0.881183	1.76369	1.00108
E18	.	Cpne7	XLOC_022064	XLOC_022064	8:125641273-125659085	S4_e18	S6_e18	OK	1.16851	2.95984	1.34085
E18	E	Cpsf6	XLOC_002454	XLOC_002454	10:116781723-116814029	S4_e18	S6_e18	OK	28.9462	8.04676	-1.8469
E18	M	Cpxm1	XLOC_013384	XLOC_013384	2:130216510-130223365	S4_e18	S6_e18	OK	40.1049	93.0875	1.21481
E16	M	Cpxm2	XLOC_021334	XLOC_021334	7:139234492-139346424	S1_e16	S3_e16	OK	3.63167	5.76447	0.666556
E18	M	Cpz	XLOC_017268	XLOC_017268	5:35844866-35868275	S4_e18	S6_e18	OK	6.81391	16.9988	1.31888
E18	.	Cr1l	XLOC_001396	XLOC_001396	1:196929981-196957764	S4_e18	S6_e18	OK	29.5864	12.7643	-1.21282
E18	E	Crb3	XLOC_009485	XLOC_009485	17:57201699-57205341	S4_e18	S6_e18	OK	4.87958	10.568	1.11487
E18	.	Crbn	XLOC_018910	XLOC_018910	6:106719165-106750068	S4_e18	S6_e18	OK	19.0824	6.77537	-1.49387
E18	.	Creb1	XLOC_000183	XLOC_000183	1:64579377-64651122	S4_e18	S6_e18	OK	11.3279	4.4553	-1.34629
E18	.	Creb3	XLOC_015008	XLOC_015008	4:43575505-43600359	S4_e18	S6_e18	OK	13.2507	36.4919	1.46151
E18	.	Creb5	XLOC_018066	XLOC_018066	6:53523367-53645826	S4_e18	S6_e18	OK	7.94372	3.427	-1.21287
E18	.	Crebbp	XLOC_008569	XLOC_008569	16:4084047-4213404	S4_e18	S6_e18	OK	49.607	22.3414	-1.15082
E18	.	Creld2	XLOC_007559	XLOC_007559	15:88650075-88657111	S4_e18	S6_e18	OK	18.1281	53.6467	1.56526
E18	M	Crem	XLOC_010509	XLOC_010509	18:3266351-3366861	S4_e18	S6_e18	OK	9.7152	3.47669	-1.48253
E18	.	Crim1	XLOC_009530	XLOC_009530	17:78599587-78775932	S4_e18	S6_e18	OK	10.199	5.00211	-1.02782
E18	M	Crip1	XLOC_004895	XLOC_004895	12:114390222-114392090	S4_e18	S6_e18	OK	168.918	456.832	1.43534
E18	.	Cript	XLOC_009564	XLOC_009564	17:87424900-87435148	S4_e18	S6_e18	OK	48.394	20.6359	-1.22967
E16	.	Crisp1	XLOC_009964	XLOC_009964	17:40430706-40456156	S1_e16	S3_e16	OK	0.771429	1.76175	1.1914
E18	.	Crisp1	XLOC_009964	XLOC_009964	17:40430706-40456156	S4_e18	S6_e18	OK	4.64014	1.10023	-2.07636
E18	M	Crispld1	XLOC_000028	XLOC_000028	1:17717497-17756288	S4_e18	S6_e18	OK	7.77699	3.73744	-1.05716
E18	M	Crispld1	XLOC_000028	XLOC_000028	1:17717497-17756288	S4_e18	S6_e18	OK	7.77699	3.73744	-1.05716
E18	M	Crlf1	XLOC_021727	XLOC_021727	8:73017054-73027980	S4_e18	S6_e18	OK	2.81543	15.1266	2.42566
E18	.	Crlf2	XLOC_017518	XLOC_017518	5:109983727-109988012	S4_e18	S6_e18	OK	5.74456	55.9405	3.28362
E18	E	Crls1	XLOC_012334	XLOC_012334	2:132672401-132692509	S4_e18	S6_e18	OK	20.9812	7.35677	-1.51195
E18	M	Crmp1	XLOC_016572	XLOC_016572	5:37633318-37683372	S4_e18	S6_e18	OK	12.9612	35.5014	1.45368
E18	.	Crnkl1	XLOC_013437	XLOC_013437	2:145743217-145760436	S4_e18	S6_e18	OK	18.284	6.49251	-1.49374
E18	M	Crtac1	XLOC_011491	XLOC_011491	19:42357526-42506273	S4_e18	S6_e18	OK	2.28742	6.12555	1.42112
E18	M	Crtac1	XLOC_011491	XLOC_011491	19:42357526-42506273	S4_e18	S6_e18	OK	2.28742	6.12555	1.42112
E16	.	Cryba4	XLOC_017534	XLOC_017534	5:112675552-112681522	S1_e16	S3_e16	OK	1.02167	2.81994	1.46474
E18	.	Crybb1	XLOC_016828	XLOC_016828	5:112684840-112698602	S4_e18	S6_e18	OK	0.955669	5.45529	2.51307
E18	.	Crybb3	XLOC_017542	XLOC_017542	5:113504858-113510604	S4_e18	S6_e18	OK	0.660208	2.55874	1.95444
E18	M	Crybg3	XLOC_008857	XLOC_008857	16:59471600-59555578	S4_e18	S6_e18	OK	16.8886	8.06334	-1.0666
E16	M	Crym	XLOC_021232	XLOC_021232	7:127329897-127345502	S1_e16	S3_e16	OK	13.4699	6.13177	-1.13537
E18	M	Crym	XLOC_021232	XLOC_021232	7:127329897-127345502	S4_e18	S6_e18	OK	1.34287	5.71113	2.08846
E18	.	Csda	XLOC_019084	XLOC_019084	6:131314875-131338468	S4_e18	S6_e18	OK	328.184	124.027	-1.40385
E18	M	Csdc2	XLOC_007509	XLOC_007509	15:81767188-81781371	S4_e18	S6_e18	OK	13.2404	31.7413	1.26141
E18	M	Csde1	XLOC_014095	XLOC_014095	3:102824468-102862112	S4_e18	S6_e18	OK	103.692	40.6952	-1.34937
E18	M	Csf1r	XLOC_010419	XLOC_010419	18:61265225-61290793	S4_e18	S6_e18	OK	8.58249	18.161	1.08138
E18	M	Csgalnact2	XLOC_018953	XLOC_018953	6:118057469-118089158	S4_e18	S6_e18	OK	10.1453	3.2984	-1.62098
E18	E	Csnk1g1	XLOC_023063	XLOC_023063	9:65756816-65892821	S4_e18	S6_e18	OK	6.20575	2.79979	-1.14829
E18	M	Csnk1g3	XLOC_010389	XLOC_010389	18:54021766-54115338	S4_e18	S6_e18	OK	32.3194	9.07194	-1.83292
E18	.	Csnk2a1	XLOC_012410	XLOC_012410	2:152052575-152107588	S4_e18	S6_e18	OK	31.7902	15.1678	-1.06756
E18	M	Cspg4	XLOC_022993	XLOC_022993	9:56712910-56747677	S4_e18	S6_e18	OK	7.04689	19.9416	1.50072
E18	M	Cspp1	XLOC_000014	XLOC_000014	1:10028298-10126849	S4_e18	S6_e18	OK	17.1503	4.11271	-2.06007
E18	E	Cspp1	XLOC_000014	XLOC_000014	1:10028298-10126849	S4_e18	S6_e18	OK	17.1503	4.11271	-2.06007
E18	M	Csrnp3	XLOC_011913	XLOC_011913	2:65683823-65869603	S4_e18	S6_e18	OK	1.64456	0.588594	-1.48236
E18	M	Csrp2	XLOC_001864	XLOC_001864	10:110357231-110376570	S4_e18	S6_e18	OK	62.2375	166.61	1.42062
E16	.	Csrp3	XLOC_020811	XLOC_020811	7:56085767-56099021	S1_e16	S3_e16	OK	17.3749	10.3008	-0.754247
E18	.	Cstf2	XLOC_024559	XLOC_024559	X:130593887-130621360	S4_e18	S6_e18	OK	21.357	8.21168	-1.37896
E18	.	Cstf3	XLOC_012141	XLOC_012141	2:104430640-104505582	S4_e18	S6_e18	OK	17.0816	7.96593	-1.10052
E18	.	Ctage5	XLOC_004581	XLOC_004581	12:60230732-60291207	S4_e18	S6_e18	OK	29.2637	12.2244	-1.25935
E18	.	Ctbs	XLOC_014268	XLOC_014268	3:146113456-146162717	S4_e18	S6_e18	OK	5.34851	2.00406	-1.41621
E18	.	Ctdsp1	XLOC_000210	XLOC_000210	1:74438182-74443859	S4_e18	S6_e18	OK	29.4074	105.983	1.84958
E16	.	Ctdsp2	XLOC_001916	XLOC_001916	10:126415772-126437031	S1_e16	S3_e16	OK	446.297	188.47	-1.24367
E18	M	Ctdspl2	XLOC_012245	XLOC_012245	2:121782188-121839322	S4_e18	S6_e18	OK	17.5011	5.48699	-1.67336
E18	.	Ctf1	XLOC_020098	XLOC_020098	7:134856249-134861699	S4_e18	S6_e18	OK	16.6766	46.2639	1.47207
E16	.	Ctf2	XLOC_021308	XLOC_021308	7:134862473-134869130	S1_e16	S3_e16	OK	1.36359	0.694417	-0.973533
E18	E	Ctnnd2	XLOC_007308	XLOC_007308	15:30102347-30959099	S4_e18	S6_e18	OK	17.0862	8.3045	-1.04087
E18	.	Ctsc	XLOC_019799	XLOC_019799	7:95426602-95459385	S4_e18	S6_e18	OK	16.79	8.34076	-1.00935
E18	.	Ctsd	XLOC_021422	XLOC_021422	7:149558933-149573775	S4_e18	S6_e18	OK	146.582	339.359	1.21111
E16	E	Ctse	XLOC_000397	XLOC_000397	1:133534890-133572084	S1_e16	S3_e16	OK	6.40053	9.69718	0.599375
E18	.	Ctso	XLOC_013883	XLOC_013883	3:81736537-81760647	S4_e18	S6_e18	OK	5.35685	2.28462	-1.22943
E18	M	Cttnbp2	XLOC_018566	XLOC_018566	6:18316476-18464825	S4_e18	S6_e18	OK	14.7902	6.71317	-1.13958
E18	.	Cttnbp2nl	XLOC_014690	XLOC_014690	3:104804832-104856064	S4_e18	S6_e18	OK	26.2289	9.6836	-1.43754
E18	.	Ctu2	XLOC_022054	XLOC_022054	8:125000042-125075229	S4_e18	S6_e18	OK	3.23305	7.13978	1.14298
E18	E	Cuedc1	XLOC_003162	XLOC_003162	11:87912647-88007642	S4_e18	S6_e18	OK	15.5592	41.1931	1.40463
E18	.	Cul2	XLOC_010196	XLOC_010196	18:3383222-3436698	S4_e18	S6_e18	OK	16.2407	6.45944	-1.33013
E18	M	Cul3	XLOC_000942	XLOC_000942	1:80263392-80337005	S4_e18	S6_e18	OK	53.808	19.9924	-1.42837
E18	M	Cul4b	XLOC_024848	XLOC_024848	X:35884792-35929373	S4_e18	S6_e18	OK	19.1295	7.75946	-1.30177
E18	M	Cul5	XLOC_023662	XLOC_023662	9:53422686-53475612	S4_e18	S6_e18	OK	11.7032	4.61695	-1.34189
E18	M	Cul9	XLOC_010001	XLOC_010001	17:46637553-46683337	S4_e18	S6_e18	OK	2.77518	7.89347	1.50808
E18	M	Cux2	XLOC_017620	XLOC_017620	5:122310224-122497834	S4_e18	S6_e18	OK	8.9821	23.1907	1.36842
E18	.	Cwc15	XLOC_022704	XLOC_022704	9:14305062-14315064	S4_e18	S6_e18	OK	103.151	27.4882	-1.90788
E16	.	Cwc22	XLOC_012983	XLOC_012983	2:77733709-77784240	S1_e16	S3_e16	OK	29.1968	75.964	1.37951
E18	.	Cwc22	XLOC_012983	XLOC_012983	2:77733709-77784240	S4_e18	S6_e18	OK	15.6279	55.2794	1.82262
E18	M	Cwf19l2	XLOC_022673	XLOC_022673	9:3404084-3479236	S4_e18	S6_e18	OK	10.0086	3.51785	-1.50847
E18	E	Cx3cl1	XLOC_021890	XLOC_021890	8:97296079-97306327	S4_e18	S6_e18	OK	3.47626	8.19873	1.23786
E18	E	Cxadr	XLOC_008478	XLOC_008478	16:78301935-78360030	S4_e18	S6_e18	OK	13.2614	4.82025	-1.46006
E18	M	Cxcl12	XLOC_018326	XLOC_018326	6:117118552-117131386	S4_e18	S6_e18	OK	318.823	126.686	-1.33149
E16	M	Cxcl14	XLOC_005988	XLOC_005988	13:56390003-56397912	S1_e16	S3_e16	OK	27.8892	14.3837	-0.955274
E16	M	Cxcl14	XLOC_005988	XLOC_005988	13:56390003-56397912	S1_e16	S3_e16	OK	27.8892	14.3837	-0.955274
E18	M	Cxcl14	XLOC_005988	XLOC_005988	13:56390003-56397912	S4_e18	S6_e18	OK	28.7148	7.00326	-2.0357
E18	M	Cxcl14	XLOC_005988	XLOC_005988	13:56390003-56397912	S4_e18	S6_e18	OK	28.7148	7.00326	-2.0357
E16	E	Cxcl15	XLOC_016711	XLOC_016711	5:91223559-91232093	S1_e16	S3_e16	OK	9.54714	6.03028	-0.662843
E18	E	Cxcl15	XLOC_016711	XLOC_016711	5:91223559-91232093	S4_e18	S6_e18	OK	6.09686	1.63676	-1.89722
E18	.	Cxcr7	XLOC_000295	XLOC_000295	1:92100577-92112863	S4_e18	S6_e18	OK	28.6619	11.4493	-1.32387
E18	.	Cxx1a	XLOC_024900	XLOC_024900	X:50945664-50946940	S4_e18	S6_e18	OK	19.8681	40.3377	1.02168
E18	.	Cxx1b	XLOC_024901	XLOC_024901	X:50972353-50973585	S4_e18	S6_e18	OK	10.1619	35.6634	1.81128
E18	M	Cxxc4	XLOC_014217	XLOC_014217	3:133903111-133925125	S4_e18	S6_e18	OK	7.82543	3.28527	-1.25216
E18	.	Cyb561d2	XLOC_023931	XLOC_023931	9:107441341-107444196	S4_e18	S6_e18	OK	2.07588	4.37469	1.07546
E18	.	Cyb5rl	XLOC_015206	XLOC_015206	4:106742772-106757410	S4_e18	S6_e18	OK	1.22174	3.48031	1.51028
E18	.	Cyba	XLOC_022615	XLOC_022615	8:124948670-124956840	S4_e18	S6_e18	OK	30.2728	89.2279	1.55947
E18	.	Cyc1	XLOC_007434	XLOC_007434	15:76173952-76176364	S4_e18	S6_e18	OK	28.6601	169.068	2.56049
E18	.	Cycs	XLOC_018689	XLOC_018689	6:50512561-50516473	S4_e18	S6_e18	OK	22.8078	7.0321	-1.6975
E16	M	Cyp26a1	XLOC_011040	XLOC_011040	19:37772297-37776026	S1_e16	S3_e16	OK	4.21696	1.78509	-1.24021
E18	M	Cyp26a1	XLOC_011040	XLOC_011040	19:37772297-37776026	S4_e18	S6_e18	OK	1.02132	2.39614	1.23027
E16	E	Cyp2f2	XLOC_019436	XLOC_019436	7:27904973-27918679	S1_e16	S3_e16	OK	17.116	9.03598	-0.921594
E18	M	Cyp2j6	XLOC_015932	XLOC_015932	4:96182828-96220342	S4_e18	S6_e18	OK	10.2612	3.41002	-1.58935
E18	E	Cyp39a1	XLOC_009393	XLOC_009393	17:43804373-43888380	S4_e18	S6_e18	OK	6.21146	3.08221	-1.01097
E18	.	Cyp4f16	XLOC_009225	XLOC_009225	17:32673573-32688742	S4_e18	S6_e18	OK	6.03598	19.4038	1.68468
E18	E	Cyp4v3	XLOC_022271	XLOC_022271	8:46391155-46418550	S4_e18	S6_e18	OK	3.51504	1.6804	-1.06474
E18	M	Cys1	XLOC_004969	XLOC_004969	12:25350702-25366660	S4_e18	S6_e18	OK	14.0616	44.2814	1.65493
E18	.	Cyth4	XLOC_007462	XLOC_007462	15:78427476-78452449	S4_e18	S6_e18	OK	2.16806	4.50646	1.05559
E16	.	Cytl1	XLOC_016574	XLOC_016574	5:38126757-38131059	S1_e16	S3_e16	OK	0.662677	1.39242	1.07122
E18	.	Cytl1	XLOC_016574	XLOC_016574	5:38126757-38131059	S4_e18	S6_e18	OK	0.330965	2.14204	2.69423
E18	.	D10627	XLOC_021706	XLOC_021706	8:71732944-71754438	S4_e18	S6_e18	OK	7.87895	2.43993	-1.69116
E16	M	D10Bwg1379e	XLOC_002043	XLOC_002043	10:18307816-18463564	S1_e16	S3_e16	OK	2.56097	1.63964	-0.643311
E18	.	D10Jhu81e	XLOC_002256	XLOC_002256	10:77624810-77632513	S4_e18	S6_e18	OK	30.1184	76.2094	1.33932
E18	.	D130040H23Rik	XLOC_021707	XLOC_021707	8:71794978-71827274	S4_e18	S6_e18	OK	4.67293	0.961872	-2.28041
E18	.	D14Abb1e	XLOC_006383	XLOC_006383	14:28242032-28321646	S4_e18	S6_e18	OK	12.5631	4.75814	-1.40072
E18	.	D14Ertd668e	XLOC_007084	XLOC_007084	14:59966243-59984327	S4_e18	S6_e18	OK	2.91294	0.959736	-1.60177
E18	.	D15Ertd621e	XLOC_007372	XLOC_007372	15:58247022-58289356	S4_e18	S6_e18	OK	26.3131	12.7872	-1.04108
E18	M	D16Ertd472e	XLOC_008880	XLOC_008880	16:78540582-78576913	S4_e18	S6_e18	OK	3.87502	1.86	-1.0589
E18	.	D17H6S53E	XLOC_009298	XLOC_009298	17:35264059-35264941	S4_e18	S6_e18	OK	3.7443	15.7395	2.07163
E18	.	D17Wsu104e	XLOC_010061	XLOC_010061	17:56315963-56323343	S4_e18	S6_e18	OK	40.2418	152.974	1.92652
E18	.	D19Bwg1357e	XLOC_011407	XLOC_011407	19:27463191-27504310	S4_e18	S6_e18	OK	35.0328	12.3804	-1.50065
E18	.	D19Ertd737e	XLOC_011572	XLOC_011572	19:60274488-60302600	S4_e18	S6_e18	OK	7.6841	2.90191	-1.40487
E18	.	D1Ertd622e	XLOC_001020	XLOC_001020	1:99540478-99558595	S4_e18	S6_e18	OK	10.2202	4.70743	-1.11842
E18	.	D2Ertd750e	XLOC_012203	XLOC_012203	2:118639738-118661948	S4_e18	S6_e18	OK	13.6862	6.2287	-1.13572
E18	.	D2Wsu81e	XLOC_012807	XLOC_012807	2:30027043-30033975	S4_e18	S6_e18	OK	16.1035	34.4707	1.09799
E18	.	D330023K18Rik	XLOC_012822	XLOC_012822	2:31006160-31007811	S4_e18	S6_e18	OK	2.79737	1.39669	-1.00206
E18	.	D330028D13Rik	XLOC_018047	XLOC_018047	6:49317737-49339904	S4_e18	S6_e18	OK	1.81995	0.774965	-1.2317
E18	.	D330045A20Rik	XLOC_024598	XLOC_024598	X:136014905-136089119	S4_e18	S6_e18	OK	2.94551	1.03203	-1.51303
E18	.	D3Ertd254e	XLOC_013781	XLOC_013781	3:36050001-36069263	S4_e18	S6_e18	OK	6.22468	2.64961	-1.23222
E18	.	D3Ertd751e	XLOC_013801	XLOC_013801	3:41546539-41562861	S4_e18	S6_e18	OK	3.28274	1.03448	-1.666
E18	.	D630003M21Rik	XLOC_013540	XLOC_013540	2:158008268-158054958	S4_e18	S6_e18	OK	2.48108	8.19405	1.72361
E18	.	D630037F22Rik	XLOC_002146	XLOC_002146	10:55734098-55948495	S4_e18	S6_e18	OK	3.76955	1.14429	-1.71994
E18	.	D630044L22Rik	XLOC_009155	XLOC_009155	17:26083327-26102450	S4_e18	S6_e18	OK	0.269334	1.62706	2.5948
E18	.	D6Ertd527e	XLOC_018203	XLOC_018203	6:87054739-87062997	S4_e18	S6_e18	OK	2.09274	0.25001	-3.06533
E16	.	D730040F13Rik	XLOC_015803	XLOC_015803	4:56888884-56960301	S1_e16	S3_e16	OK	3.71897	2.45909	-0.596777
E18	M	D7Ertd715e	XLOC_020832	XLOC_020832	7:67114462-67119317	S4_e18	S6_e18	OK	3.19122	1.32445	-1.26871
E18	.	D8Ertd738e	XLOC_022423	XLOC_022423	8:86770133-86773660	S4_e18	S6_e18	OK	47.2144	187.089	1.98643
E18	.	D930016D06Rik	XLOC_016778	XLOC_016778	5:104954753-104983230	S4_e18	S6_e18	OK	6.80482	2.01996	-1.75223
E18	.	D9Ertd402e	XLOC_023367	XLOC_023367	9:122714664-122745450	S4_e18	S6_e18	OK	3.68455	1.51804	-1.27928
E18	M	Dab2	XLOC_007264	XLOC_007264	15:6249788-6390712	S4_e18	S6_e18	OK	61.4015	22.5447	-1.44549
E16	E	Dach2	XLOC_024521	XLOC_024521	X:110411864-110949995	S1_e16	S3_e16	OK	5.02168	8.04709	0.680298
E18	E	Dach2	XLOC_024521	XLOC_024521	X:110411864-110949995	S4_e18	S6_e18	OK	7.31189	2.85331	-1.35761
E16	E	Dact2	XLOC_009639	XLOC_009639	17:14332236-14340838	S1_e16	S3_e16	OK	7.61842	11.4261	0.58477
E18	E	Dact2	XLOC_009639	XLOC_009639	17:14332236-14340838	S4_e18	S6_e18	OK	3.35224	14.5667	2.11948
E18	M	Dagla	XLOC_011310	XLOC_011310	19:10319754-10379367	S4_e18	S6_e18	OK	2.91633	8.20257	1.49192
E18	.	Dand5	XLOC_022429	XLOC_022429	8:87339303-87370830	S4_e18	S6_e18	OK	2.44416	0.640159	-1.93284
E18	.	Dapk3	XLOC_001737	XLOC_001737	10:80645751-80655942	S4_e18	S6_e18	OK	38.2736	117.965	1.62394
E18	E	Dapl1	XLOC_011903	XLOC_011903	2:59322709-59343077	S4_e18	S6_e18	OK	25.6931	12.0731	-1.08959
E18	.	Dars	XLOC_001063	XLOC_001063	1:130260283-130313993	S4_e18	S6_e18	OK	40.9143	18.1665	-1.17132
E18	.	Daxx	XLOC_009245	XLOC_009245	17:34046442-34052534	S4_e18	S6_e18	OK	6.01933	21.1852	1.81538
E18	E	Dazap2	XLOC_007631	XLOC_007631	15:100446092-100451192	S4_e18	S6_e18	OK	134.844	64.8057	-1.0571
E16	.	Dbil5	XLOC_003034	XLOC_003034	11:76031114-76032167	S1_e16	S3_e16	OK	0.921037	1.49545	0.699246
E18	.	Dbp	XLOC_019659	XLOC_019659	7:52960616-52973372	S4_e18	S6_e18	OK	6.81493	22.5552	1.72669
E18	.	Dcaf15	XLOC_022417	XLOC_022417	8:86620970-86628661	S4_e18	S6_e18	OK	10.483	35.1679	1.74621
E18	E	Dcaf17	XLOC_011936	XLOC_011936	2:70893800-70937199	S4_e18	S6_e18	OK	5.23067	2.32651	-1.16883
E18	.	Dcaf6	XLOC_001222	XLOC_001222	1:167259630-167390594	S4_e18	S6_e18	OK	26.4217	13.0024	-1.02294
E18	M	Dcc	XLOC_010718	XLOC_010718	18:71413285-72510723	S4_e18	S6_e18	OK	2.42806	0.84524	-1.52237
E18	E	Dcdc2a	XLOC_005399	XLOC_005399	13:25147872-25302575	S4_e18	S6_e18	OK	4.4195	1.56991	-1.4932
E18	.	Dck	XLOC_016697	XLOC_016697	5:89194037-89212302	S4_e18	S6_e18	OK	14.7207	4.91715	-1.58195
E18	E	Dcp1b	XLOC_018335	XLOC_018335	6:118542313-119171632	S4_e18	S6_e18	OK	6.24717	2.58712	-1.27186
E18	.	Dctn2	XLOC_001925	XLOC_001925	10:126703317-126725827	S4_e18	S6_e18	OK	82.3538	182.262	1.1461
E18	.	Dctpp1	XLOC_021292	XLOC_021292	7:134400472-134404181	S4_e18	S6_e18	OK	42.0417	119.516	1.50731
E18	M	Dcun1d1	XLOC_014357	XLOC_014357	3:35791902-35828996	S4_e18	S6_e18	OK	12.8958	4.18987	-1.62193
E18	E	Dcun1d1	XLOC_014357	XLOC_014357	3:35791902-35828996	S4_e18	S6_e18	OK	12.8958	4.18987	-1.62193
E18	M	Dcx	XLOC_025196	XLOC_025196	X:140290384-140367762	S4_e18	S6_e18	OK	9.36143	3.56788	-1.39166
E18	E	Dcxr	XLOC_004409	XLOC_004409	11:120586686-120588595	S4_e18	S6_e18	OK	8.71151	26.2031	1.58874
E18	.	Dda1	XLOC_021751	XLOC_021751	8:73993092-74009966	S4_e18	S6_e18	OK	15.7632	44.9085	1.51042
E18	.	Ddah2	XLOC_009291	XLOC_009291	17:35195979-35199044	S4_e18	S6_e18	OK	57.556	197.928	1.78193
E18	M	Ddhd1	XLOC_006939	XLOC_006939	14:46212848-46277818	S4_e18	S6_e18	OK	8.08696	3.71033	-1.12405
E18	E	Ddr1	XLOC_009900	XLOC_009900	17:35818511-35841084	S4_e18	S6_e18	OK	27.5132	81.1798	1.561
E18	E	Ddt	XLOC_002219	XLOC_002219	10:75233977-75236119	S4_e18	S6_e18	OK	44.7724	135.552	1.59817
E18	.	Ddx10	XLOC_023659	XLOC_023659	9:52906558-53056217	S4_e18	S6_e18	OK	16.7033	5.26047	-1.66687
E18	M	Ddx3y	XLOC_025311	XLOC_025311	Y:597157-623056	S4_e18	S6_e18	OK	16.5927	6.55348	-1.34022
E18	.	Ddx42	XLOC_003344	XLOC_003344	11:106078239-106110454	S4_e18	S6_e18	OK	38.1948	18.0112	-1.08448
E18	.	Ddx46	XLOC_005536	XLOC_005536	13:55736387-55782617	S4_e18	S6_e18	OK	40.3577	12.7034	-1.66763
E18	.	Ddx47	XLOC_018462	XLOC_018462	6:134961629-134973794	S4_e18	S6_e18	OK	73.9435	30.0415	-1.29946
E18	.	Ddx49	XLOC_022340	XLOC_022340	8:72806897-72826351	S4_e18	S6_e18	OK	26.7519	67.2474	1.32984
E18	.	Ddx5	XLOC_004271	XLOC_004271	11:106641669-106649808	S4_e18	S6_e18	OK	190.515	90.5929	-1.07244
E18	E	Ddx54	XLOC_016891	XLOC_016891	5:121063138-121078601	S4_e18	S6_e18	OK	18.3385	39.9707	1.12406
E18	.	Ddx56	XLOC_003522	XLOC_003522	11:6157547-6167732	S4_e18	S6_e18	OK	6.86658	14.0617	1.03411
E18	E	Ddx58	XLOC_015694	XLOC_015694	4:40150809-40186858	S4_e18	S6_e18	OK	10.5067	4.17954	-1.32989
E18	.	Deaf1	XLOC_021400	XLOC_021400	7:148483074-148524682	S4_e18	S6_e18	OK	32.4355	70.8584	1.12737
E18	E	Dedd2	XLOC_020523	XLOC_020523	7:25984930-26005024	S4_e18	S6_e18	OK	5.15036	15.533	1.59259
E18	.	Def8	XLOC_022074	XLOC_022074	8:125966885-125987799	S4_e18	S6_e18	OK	5.70384	15.1656	1.4108
E16	.	Defb11	XLOC_022182	XLOC_022182	8:23015845-23016904	S1_e16	S3_e16	OK	0.45593	1.74846	1.9392
E18	.	Defb11	XLOC_022182	XLOC_022182	8:23015845-23016904	S4_e18	S6_e18	OK	0	2.59303	inf
E16	.	Defb25	XLOC_013484	XLOC_013484	2:152448091-152448789	S1_e16	S3_e16	OK	3.22375	1.2184	-1.40375
E16	.	Defb29	XLOC_013481	XLOC_013481	2:152364449-152365777	S1_e16	S3_e16	OK	0.676813	1.52218	1.16931
E18	M	Dek	XLOC_005928	XLOC_005928	13:47180135-47201589	S4_e18	S6_e18	OK	148.652	34.598	-2.10318
E18	E	Dennd1b	XLOC_000460	XLOC_000460	1:140860285-141072620	S4_e18	S6_e18	OK	3.22039	1.01904	-1.66003
E18	M	Dennd5b	XLOC_019169	XLOC_019169	6:148936590-149050202	S4_e18	S6_e18	OK	5.03722	2.31791	-1.1198
E18	.	Denr	XLOC_016932	XLOC_016932	5:124357283-124378841	S4_e18	S6_e18	OK	24.4597	9.32727	-1.39088
E18	M	Depdc1a	XLOC_014293	XLOC_014293	3:159158396-159192919	S4_e18	S6_e18	OK	11.9793	3.352	-1.83746
E18	.	Derl3	XLOC_001634	XLOC_001634	10:75356142-75358686	S4_e18	S6_e18	OK	1.18524	2.44072	1.04213
E16	M	Des	XLOC_000227	XLOC_000227	1:75356918-75364291	S1_e16	S3_e16	OK	223.723	127.357	-0.81283
E18	M	Des	XLOC_000227	XLOC_000227	1:75356918-75364291	S4_e18	S6_e18	OK	222.354	736.574	1.72797
E18	.	Dgcr14	XLOC_008648	XLOC_008648	16:17900801-17911441	S4_e18	S6_e18	OK	10.3236	23.587	1.19205
E18	.	Dgcr2	XLOC_008647	XLOC_008647	16:17840447-17891821	S4_e18	S6_e18	OK	17.7923	47.9963	1.43167
E18	.	Dgcr6	XLOC_008267	XLOC_008267	16:18052952-18071435	S4_e18	S6_e18	OK	14.0204	31.2944	1.15838
E18	.	Dgcr8	XLOC_008655	XLOC_008655	16:18254056-18289261	S4_e18	S6_e18	OK	24.0003	11.7715	-1.02776
E18	M	Dgkk	XLOC_024114	XLOC_024114	X:6356431-6356762	S4_e18	S6_e18	OK	37.1105	15.2483	-1.28318
E18	E	Dgkz	XLOC_013180	XLOC_013180	2:91772978-91803720	S4_e18	S6_e18	OK	26.3964	70.5669	1.41865
E18	M	Dhh	XLOC_008100	XLOC_008100	15:98723457-98728971	S4_e18	S6_e18	OK	0.590961	2.35428	1.99415
E18	.	Dhodh	XLOC_022553	XLOC_022553	8:112117147-112132573	S4_e18	S6_e18	OK	3.39522	9.11137	1.42416
E18	.	Dhps	XLOC_021841	XLOC_021841	8:87595655-87604645	S4_e18	S6_e18	OK	16.4791	39.0163	1.24344
E16	.	Dhrs7c	XLOC_002899	XLOC_002899	11:67611772-67629504	S1_e16	S3_e16	OK	3.72085	1.37289	-1.43842
E18	.	Dhx34	XLOC_020380	XLOC_020380	7:16782569-16807381	S4_e18	S6_e18	OK	5.73483	17.5562	1.61416
E18	M	Dhx36	XLOC_014420	XLOC_014420	3:62272563-62310910	S4_e18	S6_e18	OK	17.4738	8.33902	-1.06725
E18	.	Dhx37	XLOC_017657	XLOC_017657	5:125894773-125914418	S4_e18	S6_e18	OK	8.39719	21.1076	1.32979
E18	.	Dhx58	XLOC_004187	XLOC_004187	11:100556197-100565585	S4_e18	S6_e18	OK	0.773642	1.89008	1.28871
E18	M	Diap2	XLOC_024556	XLOC_024556	X:126284277-126995733	S4_e18	S6_e18	OK	6.02172	2.69856	-1.15799
E18	.	Dicer1	XLOC_005229	XLOC_005229	12:105925951-105990162	S4_e18	S6_e18	OK	14.3698	6.96058	-1.04576
E18	M	Dimt1	XLOC_005698	XLOC_005698	13:107737208-107750304	S4_e18	S6_e18	OK	5.56305	2.43897	-1.1896
E16	M	Dio2	XLOC_005178	XLOC_005178	12:91962991-91976878	S1_e16	S3_e16	OK	2.42524	1.52147	-0.67266
E18	M	Dio2	XLOC_005178	XLOC_005178	12:91962991-91976878	S4_e18	S6_e18	OK	2.85819	1.01597	-1.49224
E18	.	Dio3os	XLOC_005249	XLOC_005249	12:111513593-111516278	S4_e18	S6_e18	OK	1.45476	3.96514	1.4466
E18	.	Dis3	XLOC_007211	XLOC_007211	14:99475852-99653712	S4_e18	S6_e18	OK	17.0059	8.02071	-1.08423
E18	.	Disc1	XLOC_022089	XLOC_022089	8:127578094-127785051	S4_e18	S6_e18	OK	0.597756	2.42352	2.01947
E18	.	Dkkl1	XLOC_020751	XLOC_020751	7:52462894-52467253	S4_e18	S6_e18	OK	3.36532	7.63889	1.18262
E18	M	Dld	XLOC_004985	XLOC_004985	12:32016426-32036302	S4_e18	S6_e18	OK	67.6633	25.573	-1.40375
E18	M	Dleu2	XLOC_007097	XLOC_007097	14:62217062-62301210	S4_e18	S6_e18	OK	4.01476	1.38669	-1.53367
E18	M	Dlg2	XLOC_019810	XLOC_019810	7:98239295-99597599	S4_e18	S6_e18	OK	6.28885	2.55601	-1.2989
E18	E	Dlg3	XLOC_024461	XLOC_024461	X:97963061-98013749	S4_e18	S6_e18	OK	22.8294	7.78474	-1.55217
E18	.	Dlg4	XLOC_002944	XLOC_002944	11:69832106-69859034	S4_e18	S6_e18	OK	17.7831	36.9546	1.05525
E18	.	Dlgap3	XLOC_015362	XLOC_015362	4:126846514-126914266	S4_e18	S6_e18	OK	2.48103	12.4375	2.32569
E18	E	Dlk2	XLOC_009412	XLOC_009412	17:46434369-46464972	S4_e18	S6_e18	OK	1.94903	7.22141	1.88952
E18	.	Dll4	XLOC_012215	XLOC_012215	2:119146934-119161402	S4_e18	S6_e18	OK	2.08401	5.02181	1.26885
E18	.	Dlx5	XLOC_018542	XLOC_018542	6:6827804-6832068	S4_e18	S6_e18	OK	8.12757	2.89924	-1.48715
E18	M	Dmpk	XLOC_019320	XLOC_019320	7:19669197-19679170	S4_e18	S6_e18	OK	62.2634	128.248	1.04248
E18	.	Dmrtc1a	XLOC_025081	XLOC_025081	X:100098559-100104026	S4_e18	S6_e18	OK	5.97639	2.30335	-1.37554
E18	E	Dmtf1	XLOC_017155	XLOC_017155	5:9100736-9161776	S4_e18	S6_e18	OK	35.9288	14.1141	-1.34801
E18	.	Dmwd	XLOC_019319	XLOC_019319	7:19661548-19668124	S4_e18	S6_e18	OK	15.7255	71.8392	2.19166
E18	.	Dmxl1	XLOC_010372	XLOC_010372	18:49992666-50124739	S4_e18	S6_e18	OK	7.27167	2.518	-1.53001
E18	M	Dnaja1	XLOC_014964	XLOC_014964	4:40669500-40704918	S4_e18	S6_e18	OK	38.1025	18.7662	-1.02175
E18	E	Dnaja2	XLOC_022445	XLOC_022445	8:88061538-88079170	S4_e18	S6_e18	OK	57.0475	25.8928	-1.13961
E18	M	Dnajb5	XLOC_015000	XLOC_015000	4:42965965-42971604	S4_e18	S6_e18	OK	9.46971	20.1498	1.08938
E18	M	Dnajb9	XLOC_005015	XLOC_005015	12:45306883-45311055	S4_e18	S6_e18	OK	12.9222	5.89728	-1.13173
E18	.	Dnajc2	XLOC_017176	XLOC_017176	5:21263094-21290983	S4_e18	S6_e18	OK	40.1419	16.1195	-1.3163
E18	E	Dnajc21	XLOC_007697	XLOC_007697	15:10376517-10400271	S4_e18	S6_e18	OK	35.5887	14.2566	-1.31979
E18	.	Dnajc25	XLOC_015078	XLOC_015078	4:59016064-59036270	S4_e18	S6_e18	OK	5.93339	2.4576	-1.27161
E18	.	Dnajc28	XLOC_008927	XLOC_008927	16:91606503-91647217	S4_e18	S6_e18	OK	1.63246	0.613608	-1.41166
E18	.	Dnajc8	XLOC_015401	XLOC_015401	4:132091473-132109657	S4_e18	S6_e18	OK	127.132	40.1797	-1.66179
E18	.	Dnalc4	XLOC_007952	XLOC_007952	15:79591878-79604897	S4_e18	S6_e18	OK	7.08863	39.2301	2.46838
E18	.	Dnase1	XLOC_008186	XLOC_008186	16:4037144-4077810	S4_e18	S6_e18	OK	0.819106	1.64684	1.00758
E18	.	Dnd1	XLOC_010605	XLOC_010605	18:36919892-36925868	S4_e18	S6_e18	OK	0.784054	2.33743	1.5759
E18	M	Dner	XLOC_000951	XLOC_000951	1:84366413-84692796	S4_e18	S6_e18	OK	16.4678	7.74539	-1.08824
E18	.	Dnlz	XLOC_012766	XLOC_012766	2:26171059-26207630	S4_e18	S6_e18	OK	4.70636	20.6942	2.13654
E18	.	Dnm1l	XLOC_008626	XLOC_008626	16:16312325-16359123	S4_e18	S6_e18	OK	56.8217	20.0608	-1.50206
E18	M	Dnm3	XLOC_001201	XLOC_001201	1:163917432-164408165	S4_e18	S6_e18	OK	3.16226	1.02851	-1.6204
E18	M	Dnm3os	XLOC_000522	XLOC_000522	1:163917432-164408165	S4_e18	S6_e18	OK	20.2017	6.04199	-1.74138
E18	E	Dnpep	XLOC_000929	XLOC_000929	1:75305139-75314212	S4_e18	S6_e18	OK	41.6717	119.943	1.5252
E18	E	Dnttip1	XLOC_012538	XLOC_012538	2:164571514-164593720	S4_e18	S6_e18	OK	25.0875	76.6892	1.61205
E18	M	Doc2a	XLOC_020080	XLOC_020080	7:133991066-134004977	S4_e18	S6_e18	OK	2.91611	8.18305	1.48859
E18	M	Dock6	XLOC_023464	XLOC_023464	9:21604623-21657079	S4_e18	S6_e18	OK	21.8221	44.2368	1.01946
E18	E	Dock9	XLOC_007243	XLOC_007243	14:121941260-122196956	S4_e18	S6_e18	OK	18.648	8.50649	-1.13238
E18	.	Dohh	XLOC_001746	XLOC_001746	10:80847172-80851097	S4_e18	S6_e18	OK	19.3278	61.0375	1.65902
E18	.	Dok1	XLOC_018798	XLOC_018798	6:82980927-82983465	S4_e18	S6_e18	OK	2.8763	10.0275	1.80168
E18	.	Dok3	XLOC_005980	XLOC_005980	13:55624595-55629899	S4_e18	S6_e18	OK	1.22119	3.72896	1.61048
E16	.	Dok7	XLOC_016558	XLOC_016558	5:35399732-35430480	S1_e16	S3_e16	OK	3.06651	1.53481	-0.998539
E18	.	Dok7	XLOC_016558	XLOC_016558	5:35399732-35430480	S4_e18	S6_e18	OK	0.186411	1.8033	3.27409
E18	.	Dolk	XLOC_012810	XLOC_012810	2:30139748-30141874	S4_e18	S6_e18	OK	2.82175	11.2392	1.99387
E18	.	Dolpp1	XLOC_011782	XLOC_011782	2:30247935-30271268	S4_e18	S6_e18	OK	6.04526	13.8648	1.19755
E18	.	Dom3z	XLOC_009280	XLOC_009280	17:34973963-34976131	S4_e18	S6_e18	OK	10.718	38.9951	1.86325
E18	M	Dpep1	XLOC_022065	XLOC_022065	8:125710134-125725712	S4_e18	S6_e18	OK	8.36429	20.874	1.31939
E18	M	Dpf1	XLOC_019487	XLOC_019487	7:30089023-30102605	S4_e18	S6_e18	OK	2.69832	6.00198	1.15338
E18	.	Dpm1	XLOC_013614	XLOC_013614	2:168034547-168055879	S4_e18	S6_e18	OK	13.3404	5.97215	-1.15947
E18	.	Dpm3	XLOC_013943	XLOC_013943	3:89070473-89070999	S4_e18	S6_e18	OK	80.2266	225.3	1.48969
E18	M	Dpp10	XLOC_001053	XLOC_001053	1:125228714-125942136	S4_e18	S6_e18	OK	2.60111	0.752934	-1.78853
E18	E	Dpp3	XLOC_011214	XLOC_011214	19:4907228-4928287	S4_e18	S6_e18	OK	21.5087	47.8312	1.15303
E16	E	Dpp4	XLOC_012922	XLOC_012922	2:62168129-62250288	S1_e16	S3_e16	OK	1.78474	2.89507	0.697886
E18	E	Dpp4	XLOC_012922	XLOC_012922	2:62168129-62250288	S4_e18	S6_e18	OK	3.50045	1.30617	-1.42219
E18	.	Dpp7	XLOC_012740	XLOC_012740	2:25207809-25211852	S4_e18	S6_e18	OK	7.04697	14.9539	1.08544
E16	M	Dpt	XLOC_000535	XLOC_000535	1:166726862-166754397	S1_e16	S3_e16	OK	21.6458	10.3458	-1.06504
E18	.	Dpy19l4	XLOC_015647	XLOC_015647	4:11192225-11249278	S4_e18	S6_e18	OK	9.78301	3.35222	-1.54516
E18	M	Dpysl4	XLOC_020155	XLOC_020155	7:146271899-146287694	S4_e18	S6_e18	OK	7.17314	17.2827	1.26865
E18	M	Dpysl4	XLOC_020155	XLOC_020155	7:146271899-146287694	S4_e18	S6_e18	OK	7.17314	17.2827	1.26865
E18	M	Dpysl4	XLOC_020155	XLOC_020155	7:146271899-146287694	S4_e18	S6_e18	OK	7.17314	17.2827	1.26865
E18	M	Dpysl5	XLOC_016504	XLOC_016504	5:31014267-31101742	S4_e18	S6_e18	OK	8.80134	18.0323	1.03479
E18	.	Dr1	XLOC_016800	XLOC_016800	5:108697915-108709540	S4_e18	S6_e18	OK	10.3609	4.19019	-1.30607
E18	.	Dram1	XLOC_002366	XLOC_002366	10:87785548-87819820	S4_e18	S6_e18	OK	2.29014	1.06332	-1.10687
E18	E	Dram2	XLOC_014125	XLOC_014125	3:106350744-106377763	S4_e18	S6_e18	OK	14.59	6.455	-1.17649
E18	.	Drd4	XLOC_020198	XLOC_020198	7:148477904-148480900	S4_e18	S6_e18	OK	1.02721	5.2782	2.36131
E18	E	Dsc2	XLOC_010544	XLOC_010544	18:20189298-20218006	S4_e18	S6_e18	OK	5.3347	1.89876	-1.49035
E18	.	Dscr3	XLOC_008941	XLOC_008941	16:94719330-94748236	S4_e18	S6_e18	OK	9.13173	18.5901	1.02558
E18	M	Dsel	XLOC_001036	XLOC_001036	1:113755278-113761495	S4_e18	S6_e18	OK	15.096	5.4803	-1.46184
E18	E	Dsg2	XLOC_010239	XLOC_010239	18:20716616-20763027	S4_e18	S6_e18	OK	14.6598	6.49977	-1.17341
E18	M	Dtx1	XLOC_017601	XLOC_017601	5:121130272-121161678	S4_e18	S6_e18	OK	7.69087	24.1683	1.6519
E18	.	Dtx2	XLOC_017006	XLOC_017006	5:136470746-136508734	S4_e18	S6_e18	OK	6.01475	12.6663	1.07442
E18	E	Dtx3l	XLOC_008754	XLOC_008754	16:35926600-35972691	S4_e18	S6_e18	OK	4.48479	1.60015	-1.48683
E18	.	Dus2l	XLOC_021959	XLOC_021959	8:108535406-108577719	S4_e18	S6_e18	OK	5.21388	10.5407	1.01555
E18	.	Dus3l	XLOC_009480	XLOC_009480	17:56904173-56909516	S4_e18	S6_e18	OK	15.7165	40.8819	1.37918
E18	.	Dusp19	XLOC_011985	XLOC_011985	2:80457370-80471818	S4_e18	S6_e18	OK	9.37878	3.67796	-1.35049
E18	M	Dusp26	XLOC_021600	XLOC_021600	8:32200133-32207519	S4_e18	S6_e18	OK	5.23994	13.6355	1.37974
E16	.	Dusp27	XLOC_001228	XLOC_001228	1:168028278-168058029	S1_e16	S3_e16	OK	3.48965	1.41764	-1.2996
E18	M	Dusp3	XLOC_004212	XLOC_004212	11:101835472-101846084	S4_e18	S6_e18	OK	9.41366	38.5766	2.0349
E16	.	Dusp5	XLOC_011137	XLOC_011137	19:53603807-53615812	S1_e16	S3_e16	OK	3.52303	2.07602	-0.762997
E18	.	Dusp5	XLOC_011137	XLOC_011137	19:53603807-53615812	S4_e18	S6_e18	OK	0.678371	4.99328	2.87984
E18	E	Dusp9	XLOC_024370	XLOC_024370	X:70884779-70888853	S4_e18	S6_e18	OK	1.36689	3.8857	1.50727
E18	.	Dvl1	XLOC_015613	XLOC_015613	4:155221520-155237462	S4_e18	S6_e18	OK	11.0976	25.1141	1.17825
E18	.	Dvl2	XLOC_002942	XLOC_002942	11:69814127-69823611	S4_e18	S6_e18	OK	7.03706	16.4339	1.22363
E16	.	Dvwa	XLOC_023913	XLOC_023913	9:105892648-105999022	S1_e16	S3_e16	OK	3.35433	1.14452	-1.55128
E16	M	Dync1i1	XLOC_017858	XLOC_017858	6:5675638-5978039	S1_e16	S3_e16	OK	1.5711	0.880363	-0.835604
E18	.	Dynll1	XLOC_017573	XLOC_017573	5:115747118-115750999	S4_e18	S6_e18	OK	227.999	59.7718	-1.93149
E18	.	Dynlrb1	XLOC_012459	XLOC_012459	2:155062268-155076013	S4_e18	S6_e18	OK	722.477	196.614	-1.87758
E18	.	Dynlt1a	XLOC_009589	XLOC_009589	17:6310543-6317474	S4_e18	S6_e18	OK	2.14546	6.68617	1.63989
E18	.	Dynlt1e	XLOC_009600	XLOC_009600	17:6851323-6869264	S4_e18	S6_e18	OK	2.51873	8.72704	1.79279
E18	E	Dynlt3	XLOC_024756	XLOC_024756	X:9231395-9240109	S4_e18	S6_e18	OK	29.3451	4.23118	-2.79399
E18	.	Dyrk1a	XLOC_008551	XLOC_008551	16:94791812-94917126	S4_e18	S6_e18	OK	18.9452	8.47939	-1.1598
E18	.	Dyrk1b	XLOC_019459	XLOC_019459	7:28964501-28972313	S4_e18	S6_e18	OK	13.3798	34.3834	1.36166
E18	.	Dyrk2	XLOC_002460	XLOC_002460	10:118296404-118305959	S4_e18	S6_e18	OK	13.6475	28.317	1.05304
E18	M	Dysf	XLOC_018179	XLOC_018179	6:83958583-84161036	S4_e18	S6_e18	OK	3.17664	8.51083	1.4218
E18	M	Dzip1	XLOC_007236	XLOC_007236	14:119274741-119322389	S4_e18	S6_e18	OK	25.5694	11.4477	-1.15935
E18	M	Dzip3	XLOC_008804	XLOC_008804	16:48924340-48994225	S4_e18	S6_e18	OK	14.5818	4.14332	-1.81531
E18	.	E130012A19Rik	XLOC_004094	XLOC_004094	11:97488700-97491030	S4_e18	S6_e18	OK	1.58861	6.61907	2.05886
E18	.	E130218I03Rik	XLOC_015420	XLOC_015420	4:133799220-133801785	S4_e18	S6_e18	OK	0.558774	1.67638	1.58501
E18	.	E130303B06Rik	XLOC_022521	XLOC_022521	8:108227551-108232068	S4_e18	S6_e18	OK	8.25519	27.3984	1.73072
E16	.	E130304I02Rik	XLOC_019544	XLOC_019544	7:36557364-36623093	S1_e16	S3_e16	OK	1.19246	2.10003	0.81647
E18	.	E130304I02Rik	XLOC_019544	XLOC_019544	7:36557364-36623093	S4_e18	S6_e18	OK	0	3.53627	inf
E18	.	E130306D19Rik	XLOC_015744	XLOC_015744	4:43509013-43512532	S4_e18	S6_e18	OK	5.43664	15.497	1.51121
E18	E	E130309D02Rik	XLOC_017784	XLOC_017784	5:144062750-144077039	S4_e18	S6_e18	OK	12.7191	26.6501	1.06714
E18	.	E130310I04Rik	XLOC_008748	XLOC_008748	16:34785035-35002520	S4_e18	S6_e18	OK	9.15834	25.6078	1.48343
E18	.	E130311K13Rik	XLOC_014423	XLOC_014423	3:63718617-63733307	S4_e18	S6_e18	OK	6.56192	2.35769	-1.47674
E16	.	E230013L22Rik	XLOC_021486	XLOC_021486	8:11453976-11480241	S1_e16	S3_e16	OK	0.670146	1.42568	1.08911
E18	.	E230016M11Rik	XLOC_018120	XLOC_018120	6:67026753-67030134	S4_e18	S6_e18	OK	3.95432	1.47692	-1.42084
E16	.	E330013P04Rik	XLOC_011176	XLOC_011176	19:60220577-60238494	S1_e16	S3_e16	OK	1.92608	3.08687	0.680477
E18	.	E330013P04Rik	XLOC_011176	XLOC_011176	19:60220577-60238494	S4_e18	S6_e18	OK	4.75962	1.43143	-1.73339
E18	.	E430024P14Rik	XLOC_009611	XLOC_009611	17:8118864-8172421	S4_e18	S6_e18	OK	1.88611	4.23219	1.166
E18	.	E430028B21Rik	XLOC_006849	XLOC_006849	14:27483602-27489332	S4_e18	S6_e18	OK	5.39964	2.62819	-1.03879
E18	.	E4f1	XLOC_009715	XLOC_009715	17:24580723-24592256	S4_e18	S6_e18	OK	9.22939	33.7891	1.87225
E18	E	Ears2	XLOC_021242	XLOC_021242	7:129182334-129210577	S4_e18	S6_e18	OK	5.70726	14.4712	1.34231
E18	.	Ebag9	XLOC_007350	XLOC_007350	15:44451186-44472573	S4_e18	S6_e18	OK	19.3644	7.33747	-1.40005
E18	M	Ebf3	XLOC_021356	XLOC_021356	7:144385353-144506128	S4_e18	S6_e18	OK	22.4358	6.01957	-1.89807
E18	.	Ebi3	XLOC_009461	XLOC_009461	17:56092045-56107374	S4_e18	S6_e18	OK	1.64541	3.68134	1.16179
E18	.	Ece2	XLOC_008288	XLOC_008288	16:20611673-20645988	S4_e18	S6_e18	OK	2.60057	15.0477	2.53265
E18	M	Ecel1	XLOC_000975	XLOC_000975	1:89044229-89051602	S4_e18	S6_e18	OK	3.98501	11.2466	1.49683
E18	.	Ech1	XLOC_019478	XLOC_019478	7:29610356-29617258	S4_e18	S6_e18	OK	48.521	153.73	1.66372
E18	E	Echdc1	XLOC_001488	XLOC_001488	10:29032971-29082248	S4_e18	S6_e18	OK	3.21159	1.07395	-1.58036
E18	.	Ecm2	XLOC_005489	XLOC_005489	13:49559427-49748100	S4_e18	S6_e18	OK	3.52962	1.229	-1.52202
E18	.	Ect2	XLOC_014336	XLOC_014336	3:26996143-27052800	S4_e18	S6_e18	OK	13.2049	5.81492	-1.18324
E18	M	Eda2r	XLOC_025055	XLOC_025055	X:94529179-94572548	S4_e18	S6_e18	OK	2.73717	1.15206	-1.24847
E18	E	Edaradd	XLOC_005760	XLOC_005760	13:12569174-12612715	S4_e18	S6_e18	OK	2.47838	1.16874	-1.08445
E18	.	Edem3	XLOC_000478	XLOC_000478	1:153602503-153669458	S4_e18	S6_e18	OK	13.1958	5.56542	-1.24551
E18	M	Edil3	XLOC_005645	XLOC_005645	13:88961076-89462830	S4_e18	S6_e18	OK	1.73441	0.627597	-1.46654
E16	E	Edn1	XLOC_005463	XLOC_005463	13:42396638-42403358	S1_e16	S3_e16	OK	3.07035	5.26797	0.778845
E16	E	Edn2	XLOC_015307	XLOC_015307	4:119834028-119839965	S1_e16	S3_e16	OK	0.681913	1.33641	0.970704
E18	E	Edn2	XLOC_015307	XLOC_015307	4:119834028-119839965	S4_e18	S6_e18	OK	0.519434	2.70465	2.38043
E18	M	Ednra	XLOC_022387	XLOC_022387	8:80186927-80248351	S4_e18	S6_e18	OK	47.755	21.7823	-1.13249
E18	M	Ednrb	XLOC_007222	XLOC_007222	14:104213841-104243390	S4_e18	S6_e18	OK	40.445	16.4655	-1.29652
E18	M	Eea1	XLOC_001829	XLOC_001829	10:95403296-95508152	S4_e18	S6_e18	OK	11.6258	4.78013	-1.28221
E18	.	Eef2	XLOC_001735	XLOC_001735	10:80639375-80645254	S4_e18	S6_e18	OK	545.911	1809.42	1.72879
E18	.	Efcab2	XLOC_000628	XLOC_000628	1:180336011-180413381	S4_e18	S6_e18	OK	2.30683	0.922872	-1.32171
E18	.	Efcab4a	XLOC_020205	XLOC_020205	7:148646992-148652501	S4_e18	S6_e18	OK	1.46326	8.13601	2.47513
E18	.	Efcab7	XLOC_015173	XLOC_015173	4:99550647-99585390	S4_e18	S6_e18	OK	6.99501	1.81725	-1.94457
E18	M	Efemp1	XLOC_002656	XLOC_002656	11:28753204-28826743	S4_e18	S6_e18	OK	168.559	37.1952	-2.18007
E18	.	Efha2	XLOC_021627	XLOC_021627	8:41393404-41471658	S4_e18	S6_e18	OK	4.53412	1.90035	-1.25456
E18	M	Efhd1	XLOC_000279	XLOC_000279	1:89160938-89207366	S4_e18	S6_e18	OK	9.06283	4.06695	-1.15601
E18	.	Efna3	XLOC_014534	XLOC_014534	3:89118872-89126801	S4_e18	S6_e18	OK	5.64071	21.704	1.94401
E18	.	Efna4	XLOC_014535	XLOC_014535	3:89137314-89141950	S4_e18	S6_e18	OK	11.7175	23.5977	1.00998
E18	M	Efnb3	XLOC_003821	XLOC_003821	11:69367593-69373739	S4_e18	S6_e18	OK	13.3974	29.1877	1.12341
E18	M	Efr3a	XLOC_007392	XLOC_007392	15:65618602-65705374	S4_e18	S6_e18	OK	19.1299	7.72577	-1.30808
E18	E	Efs	XLOC_007023	XLOC_007023	14:55535379-55545625	S4_e18	S6_e18	OK	20.5398	46.1667	1.16843
E18	M	Egfl7	XLOC_011734	XLOC_011734	2:26436575-26448202	S4_e18	S6_e18	OK	17.1091	42.9908	1.32926
E18	.	Egfl8	XLOC_009867	XLOC_009867	17:34742805-34752916	S4_e18	S6_e18	OK	7.22609	17.7927	1.3
E18	.	Egln2	XLOC_020545	XLOC_020545	7:27943676-27951821	S4_e18	S6_e18	OK	11.681	42.7779	1.87271
E18	.	Egr3	XLOC_006640	XLOC_006640	14:70477251-70479964	S4_e18	S6_e18	OK	0.816517	2.67221	1.71048
E18	M	Ehbp1	XLOC_003563	XLOC_003563	11:21905830-22185841	S4_e18	S6_e18	OK	17.4854	6.78446	-1.36584
E18	M	Ehbp1l1	XLOC_011238	XLOC_011238	19:5707368-5726317	S4_e18	S6_e18	OK	7.6142	22.9753	1.59332
E18	.	Ehd1	XLOC_010830	XLOC_010830	19:6276895-6300096	S4_e18	S6_e18	OK	21.1351	44.149	1.06274
E18	E	Ehf	XLOC_013210	XLOC_013210	2:103103589-103143353	S4_e18	S6_e18	OK	21.7803	6.69153	-1.70262
E18	.	Ehmt2	XLOC_009283	XLOC_009283	17:35035443-35050992	S4_e18	S6_e18	OK	57.2532	142.559	1.31613
E18	.	Ei24	XLOC_023529	XLOC_023529	9:36586739-36604653	S4_e18	S6_e18	OK	79.0001	29.9585	-1.39889
E18	.	Eif1a	XLOC_010363	XLOC_010363	18:46757357-46769879	S4_e18	S6_e18	OK	18.847	8.92748	-1.07801
E18	.	Eif1ay	XLOC_024677	XLOC_024677	X:155810126-155823631	S4_e18	S6_e18	OK	118.194	55.5296	-1.08982
E18	.	Eif2a	XLOC_013831	XLOC_013831	3:58325890-58361423	S4_e18	S6_e18	OK	53.5724	20.0466	-1.41813
E18	.	Eif2ak1	XLOC_017081	XLOC_017081	5:144632730-144670708	S4_e18	S6_e18	OK	37.7454	15.0935	-1.32237
E18	.	Eif2ak2	XLOC_010137	XLOC_010137	17:79249843-79281912	S4_e18	S6_e18	OK	14.5149	6.35145	-1.19237
E18	.	Eif2b4	XLOC_017239	XLOC_017239	5:31489930-31495512	S4_e18	S6_e18	OK	14.594	36.9455	1.34003
E18	.	Eif2c3	XLOC_016105	XLOC_016105	4:126017921-126106786	S4_e18	S6_e18	OK	2.78536	0.880954	-1.66073
E18	.	Eif2s2	XLOC_013502	XLOC_013502	2:154697145-154718642	S4_e18	S6_e18	OK	68.9354	22.4911	-1.61589
E18	.	Eif2s3x	XLOC_025039	XLOC_025039	X:91434047-91457990	S4_e18	S6_e18	OK	49.0954	21.6495	-1.18126
E18	.	Eif2s3y	XLOC_025302	XLOC_025302	Y:347054-365037	S4_e18	S6_e18	OK	39.8773	13.2314	-1.5916
E18	.	Eif3a	XLOC_011575	XLOC_011575	19:60837018-60866596	S4_e18	S6_e18	OK	139.112	54.9409	-1.3403
E18	.	Eif3e	XLOC_007763	XLOC_007763	15:43081585-43114282	S4_e18	S6_e18	OK	240.166	118.371	-1.02071
E18	.	Eif3i	XLOC_016134	XLOC_016134	4:129269217-129277892	S4_e18	S6_e18	OK	101.594	322.157	1.66496
E18	.	Eif3j	XLOC_012246	XLOC_012246	2:121854358-121944122	S4_e18	S6_e18	OK	19.0219	5.57525	-1.77056
E18	.	Eif4a2	XLOC_008308	XLOC_008308	16:23107551-23127803	S4_e18	S6_e18	OK	135.28	63.6848	-1.08693
E18	.	Eif4e	XLOC_014241	XLOC_014241	3:138189154-138220563	S4_e18	S6_e18	OK	32.2241	13.1814	-1.28964
E18	E	Eif4ebp1	XLOC_021593	XLOC_021593	8:28370798-28386128	S4_e18	S6_e18	OK	29.3558	151.414	2.36678
E18	.	Eif4ebp3	XLOC_010297	XLOC_010297	18:36823713-36825568	S4_e18	S6_e18	OK	17.5067	36.8854	1.07514
E18	.	Eif5a	XLOC_003843	XLOC_003843	11:69730213-69735460	S4_e18	S6_e18	OK	135.542	274.336	1.01721
E18	M	Eif5a2	XLOC_013752	XLOC_013752	3:28680232-28697768	S4_e18	S6_e18	OK	5.75632	1.93775	-1.57077
E18	.	Eif5b	XLOC_000084	XLOC_000084	1:38054854-38186507	S4_e18	S6_e18	OK	43.8843	15.27	-1.52301
E18	M	Elac1	XLOC_010721	XLOC_010721	18:73894691-73914133	S4_e18	S6_e18	OK	3.49875	1.33352	-1.3916
E16	.	Elane	XLOC_001697	XLOC_001697	10:79349056-79350961	S1_e16	S3_e16	OK	0.109678	1.35797	3.6301
E18	M	Elavl2	XLOC_015915	XLOC_015915	4:90917456-91066675	S4_e18	S6_e18	OK	19.0363	8.17966	-1.21864
E18	M	Elavl4	XLOC_015983	XLOC_015983	4:109876341-110024516	S4_e18	S6_e18	OK	14.4988	3.68762	-1.97518
E18	E	Elf1	XLOC_006681	XLOC_006681	14:79859743-79982283	S4_e18	S6_e18	OK	17.9649	6.67979	-1.42731
E18	.	Elfn2	XLOC_007930	XLOC_007930	15:78500432-78548543	S4_e18	S6_e18	OK	0.7244	1.87	1.36818
E18	M	Elk3	XLOC_002390	XLOC_002390	10:92710160-92773904	S4_e18	S6_e18	OK	18.5522	8.92947	-1.05494
E18	.	Elk4	XLOC_000405	XLOC_000405	1:133904181-133922261	S4_e18	S6_e18	OK	11.2813	3.01268	-1.90481
E18	.	Elmod2	XLOC_022405	XLOC_022405	8:85836530-85856385	S4_e18	S6_e18	OK	7.95896	2.10871	-1.91622
E18	.	Elof1	XLOC_023474	XLOC_023474	9:21917432-21918613	S4_e18	S6_e18	OK	32.7915	71.3918	1.12243
E18	M	Elovl2	XLOC_005912	XLOC_005912	13:41277750-41315772	S4_e18	S6_e18	OK	5.54189	2.49727	-1.15003
E18	M	Elovl4	XLOC_023829	XLOC_023829	9:83672298-83699912	S4_e18	S6_e18	OK	7.06521	3.40686	-1.05229
E18	M	Elovl5	XLOC_023119	XLOC_023119	9:77765171-77832326	S4_e18	S6_e18	OK	43.2509	18.4499	-1.22912
E18	M	Eltd1	XLOC_014275	XLOC_014275	3:151100845-151208045	S4_e18	S6_e18	OK	8.79749	2.90774	-1.59719
E18	E	Emb	XLOC_005731	XLOC_005731	13:118009078-118063222	S4_e18	S6_e18	OK	26.1736	11.4333	-1.19487
E18	M	Emcn	XLOC_014228	XLOC_014228	3:137004041-137094033	S4_e18	S6_e18	OK	60.9337	28.1603	-1.11358
E18	.	Eme2	XLOC_009731	XLOC_009731	17:25029096-25032032	S4_e18	S6_e18	OK	6.68287	16.8318	1.33265
E18	E	Emid1	XLOC_003508	XLOC_003508	11:5006268-5052225	S4_e18	S6_e18	OK	10.2291	34.0701	1.73583
E18	.	Emid2	XLOC_017713	XLOC_017713	5:137217633-137358977	S4_e18	S6_e18	OK	30.0199	92.196	1.61878
E18	M	Emilin1	XLOC_016509	XLOC_016509	5:31216158-31223648	S4_e18	S6_e18	OK	63.0883	190.883	1.59725
E18	M	Emilin2	XLOC_010119	XLOC_010119	17:71601515-71660305	S4_e18	S6_e18	OK	4.63267	9.59676	1.0507
E18	M	Emilin3	XLOC_013546	XLOC_013546	2:160732173-160738064	S4_e18	S6_e18	OK	47.4124	97.0021	1.03275
E18	.	Eml2	XLOC_019324	XLOC_019324	7:19766518-19791831	S4_e18	S6_e18	OK	6.33064	14.8624	1.23124
E18	M	Eml4	XLOC_009550	XLOC_009550	17:83750270-83879701	S4_e18	S6_e18	OK	37.1447	17.1468	-1.11521
E18	M	Eml5	XLOC_005188	XLOC_005188	12:99985177-100139694	S4_e18	S6_e18	OK	14.3535	5.86745	-1.2906
E18	E	Enah	XLOC_001342	XLOC_001342	1:183834575-183950111	S4_e18	S6_e18	OK	59.2469	24.7023	-1.26209
E18	E	Endog	XLOC_011777	XLOC_011777	2:30027043-30033975	S4_e18	S6_e18	OK	3.94095	16.472	2.0634
E18	E	Engase	XLOC_003436	XLOC_003436	11:118338273-118350512	S4_e18	S6_e18	OK	1.65822	3.90892	1.23713
E18	M	Enho	XLOC_015711	XLOC_015711	4:41516826-41587335	S4_e18	S6_e18	OK	2.7792	23.9205	3.1055
E18	E	Eno1	XLOC_015563	XLOC_015563	4:149611305-149622982	S4_e18	S6_e18	OK	310.296	862.981	1.47569
E16	.	Eno3	XLOC_002964	XLOC_002964	11:70470714-70476015	S1_e16	S3_e16	OK	43.2904	26.1258	-0.728571
E18	.	Eno3	XLOC_002964	XLOC_002964	11:70470714-70476015	S4_e18	S6_e18	OK	27.6036	67.2113	1.28385
E18	M	Enpep	XLOC_014792	XLOC_014792	3:128972094-129035667	S4_e18	S6_e18	OK	24.5003	10.008	-1.29164
E18	E	Enpp4	XLOC_009978	XLOC_009978	17:44233257-44242757	S4_e18	S6_e18	OK	4.40625	1.9833	-1.15165
E18	E	Enpp5	XLOC_009395	XLOC_009395	17:44215794-44223516	S4_e18	S6_e18	OK	26.589	13.1557	-1.01514
E18	.	Entpd2	XLOC_011714	XLOC_011714	2:25251393-25256843	S4_e18	S6_e18	OK	5.22659	16.5549	1.66332
E18	M	Eny2	XLOC_007348	XLOC_007348	15:44206772-44269231	S4_e18	S6_e18	OK	27.557	11.796	-1.22412
E18	.	Ep300	XLOC_007503	XLOC_007503	15:81416643-81482507	S4_e18	S6_e18	OK	26.2733	10.9875	-1.25773
E18	M	Epb4.1l2	XLOC_001478	XLOC_001478	10:25128177-25264951	S4_e18	S6_e18	OK	45.7705	16.9783	-1.43073
E18	M	Epb4.1l4b	XLOC_015806	XLOC_015806	4:57074597-57156028	S4_e18	S6_e18	OK	28.7491	11.8105	-1.28345
E18	E	Epb4.1l4b	XLOC_015806	XLOC_015806	4:57074597-57156028	S4_e18	S6_e18	OK	28.7491	11.8105	-1.28345
E18	.	Epc1	XLOC_010515	XLOC_010515	18:6435948-6516085	S4_e18	S6_e18	OK	24.1196	9.84902	-1.29215
E18	M	Epc2	XLOC_011880	XLOC_011880	2:49307005-49407129	S4_e18	S6_e18	OK	24.143	7.23878	-1.73779
E16	M	Epha3	XLOC_008862	XLOC_008862	16:63545043-63863983	S1_e16	S3_e16	OK	25.2367	16.7726	-0.589415
E18	M	Epha5	XLOC_017382	XLOC_017382	5:84483785-84846407	S4_e18	S6_e18	OK	2.46956	0.956953	-1.36773
E18	M	Epha7	XLOC_014934	XLOC_014934	4:28740294-28894649	S4_e18	S6_e18	OK	10.7104	3.1941	-1.74553
E18	.	Epha8	XLOC_016221	XLOC_016221	4:136485333-136512731	S4_e18	S6_e18	OK	0.435183	2.74491	2.65706
E18	.	Ephb3	XLOC_008296	XLOC_008296	16:21204867-21223377	S4_e18	S6_e18	OK	10.3486	24.9225	1.26801
E18	E	Ephb6	XLOC_017982	XLOC_017982	6:41555480-41570506	S4_e18	S6_e18	OK	8.18483	19.132	1.22496
E18	.	Epm2aip1	XLOC_023310	XLOC_023310	9:111174348-111181597	S4_e18	S6_e18	OK	24.5876	11.8709	-1.0505
E16	.	Epor	XLOC_023467	XLOC_023467	9:21763342-21768020	S1_e16	S3_e16	OK	1.19468	2.03738	0.770088
E18	.	Eps15	XLOC_015230	XLOC_015230	4:108952879-109060422	S4_e18	S6_e18	OK	22.9803	6.96357	-1.7225
E18	E	Eps8	XLOC_019128	XLOC_019128	6:137425765-137597641	S4_e18	S6_e18	OK	13.1379	5.33091	-1.30128
E18	E	Eps8l1	XLOC_019190	XLOC_019190	7:4416343-4430844	S4_e18	S6_e18	OK	2.03336	7.2033	1.82479
E18	M	Epyc	XLOC_001834	XLOC_001834	10:97106701-97429724	S4_e18	S6_e18	OK	7.67092	1.65124	-2.21585
E18	E	Erap1	XLOC_005621	XLOC_005621	13:74777319-74829323	S4_e18	S6_e18	OK	7.03617	3.40504	-1.04712
E18	E	Erap1	XLOC_005621	XLOC_005621	13:74777319-74829323	S4_e18	S6_e18	OK	7.03617	3.40504	-1.04712
E18	E	Erbb2ip	XLOC_006204	XLOC_006204	13:104608865-104710594	S4_e18	S6_e18	OK	45.2785	15.5079	-1.54582
E18	.	Erc1	XLOC_018964	XLOC_018964	6:119520813-119798168	S4_e18	S6_e18	OK	15.6396	7.73259	-1.01618
E18	.	Ercc1	XLOC_019329	XLOC_019329	7:19930419-19944832	S4_e18	S6_e18	OK	16.7281	59.0567	1.81983
E18	.	Ercc2	XLOC_019331	XLOC_019331	7:19967387-19985205	S4_e18	S6_e18	OK	7.31523	21.2377	1.53765
E18	E	Ercc6	XLOC_006417	XLOC_006417	14:33326706-33394175	S4_e18	S6_e18	OK	4.7327	2.17662	-1.12057
E18	.	Erf	XLOC_020525	XLOC_020525	7:26027578-26035777	S4_e18	S6_e18	OK	5.0414	21.9658	2.12336
E18	.	Ergic2	XLOC_019163	XLOC_019163	6:147995937-148392874	S4_e18	S6_e18	OK	30.2789	11.2111	-1.43339
E18	.	Eri2	XLOC_021228	XLOC_021228	7:126904436-126937572	S4_e18	S6_e18	OK	6.83537	3.22113	-1.08545
E18	.	Eri3	XLOC_015285	XLOC_015285	4:117223098-117346886	S4_e18	S6_e18	OK	49.846	128.428	1.36541
E18	.	Erich1	XLOC_022156	XLOC_022156	8:14027564-14090327	S4_e18	S6_e18	OK	9.6986	4.2908	-1.17653
E18	.	Erlec1	XLOC_003588	XLOC_003588	11:30829783-30854131	S4_e18	S6_e18	OK	14.2652	3.79966	-1.90856
E18	E	Erp44	XLOC_015781	XLOC_015781	4:48206202-48292461	S4_e18	S6_e18	OK	42.0244	11.3088	-1.89379
E18	M	Esam	XLOC_022816	XLOC_022816	9:37335673-37345904	S4_e18	S6_e18	OK	8.48187	22.0807	1.38033
E18	.	Esco1	XLOC_010526	XLOC_010526	18:10566509-10610350	S4_e18	S6_e18	OK	5.55851	2.43076	-1.19329
E18	M	Esco2	XLOC_007122	XLOC_007122	14:66437863-66452806	S4_e18	S6_e18	OK	12.1347	4.0238	-1.5925
E18	M	Esf1	XLOC_013422	XLOC_013422	2:139945616-139996294	S4_e18	S6_e18	OK	24.972	7.12929	-1.80848
E18	.	Espl1	XLOC_007654	XLOC_007654	15:102126723-102154787	S4_e18	S6_e18	OK	6.85438	14.7222	1.10289
E16	M	Esr1	XLOC_002004	XLOC_002004	10:5342779-5734495	S1_e16	S3_e16	OK	2.17716	3.52731	0.696122
E18	E	Esrp1	XLOC_015648	XLOC_015648	4:11259184-11313930	S4_e18	S6_e18	OK	19.261	9.43927	-1.02894
E18	E	Esrra	XLOC_011267	XLOC_011267	19:6984187-6996298	S4_e18	S6_e18	OK	3.632	20.6642	2.5083
E18	E	Esrra	XLOC_011267	XLOC_011267	19:6984187-6996298	S4_e18	S6_e18	OK	3.632	20.6642	2.5083
E18	M	Esrrg	XLOC_000667	XLOC_000667	1:189821737-190038763	S4_e18	S6_e18	OK	1.63319	0.687368	-1.24854
E18	E	Esrrg	XLOC_000667	XLOC_000667	1:189821737-190038763	S4_e18	S6_e18	OK	1.63319	0.687368	-1.24854
E18	M	Etaa1	XLOC_003552	XLOC_003552	11:17838751-17853878	S4_e18	S6_e18	OK	7.94408	3.73127	-1.09021
E18	.	Etfb	XLOC_019575	XLOC_019575	7:50699512-50713152	S4_e18	S6_e18	OK	55.4061	161.512	1.54352
E18	.	Ethe1	XLOC_019398	XLOC_019398	7:25368856-25393944	S4_e18	S6_e18	OK	12.4848	28.0075	1.16564
E18	E	Etl4	XLOC_011675	XLOC_011675	2:20211539-20732162	S4_e18	S6_e18	OK	17.876	7.49037	-1.25491
E18	.	Etnk1	XLOC_018495	XLOC_018495	6:143115749-143157066	S4_e18	S6_e18	OK	17.5774	8.54873	-1.03994
E18	.	Etohi1	XLOC_012618	XLOC_012618	2:177757988-177770564	S4_e18	S6_e18	OK	19.2924	7.10096	-1.44195
E18	M	Etv1	XLOC_004533	XLOC_004533	12:39506844-39594802	S4_e18	S6_e18	OK	17.0964	6.28137	-1.44454
E18	.	Etv4	XLOC_004208	XLOC_004208	11:101631055-101646624	S4_e18	S6_e18	OK	2.95231	15.8754	2.42688
E18	E	Etv6	XLOC_018454	XLOC_018454	6:133985724-134220176	S4_e18	S6_e18	OK	13.8289	6.31621	-1.13056
E18	.	Evc2	XLOC_016573	XLOC_016573	5:37729716-37816293	S4_e18	S6_e18	OK	13.1024	26.757	1.03008
E18	.	Evi2a,Evi2b	XLOC_003958	XLOC_003958	11:79153393-79395111	S4_e18	S6_e18	OK	2.20855	1.04288	-1.08253
E18	M	Evi5	XLOC_017499	XLOC_017499	5:108173813-108304126	S4_e18	S6_e18	OK	15.7177	6.80717	-1.20726
E18	.	Evx1	XLOC_018061	XLOC_018061	6:52258382-52268372	S4_e18	S6_e18	OK	2.91549	6.80672	1.22322
E18	.	Evx2	XLOC_012966	XLOC_012966	2:74493672-74497476	S4_e18	S6_e18	OK	2.52692	13.9442	2.46422
E18	M	Exoc3l	XLOC_022509	XLOC_022509	8:107813823-107819998	S4_e18	S6_e18	OK	0.902246	3.49869	1.95522
E18	.	Exoc4	XLOC_017930	XLOC_017930	6:33199149-33941003	S4_e18	S6_e18	OK	19.7675	5.86907	-1.75193
E18	.	Exoc5	XLOC_006953	XLOC_006953	14:49631818-49707398	S4_e18	S6_e18	OK	16.7074	5.83254	-1.51829
E18	.	Exosc4	XLOC_007432	XLOC_007432	15:76156446-76161100	S4_e18	S6_e18	OK	8.98975	18.5903	1.0482
E18	E	Exosc5	XLOC_019422	XLOC_019422	7:26444171-26453051	S4_e18	S6_e18	OK	12.1833	63.8644	2.39011
E18	.	Exosc9	XLOC_013784	XLOC_013784	3:36451527-36470918	S4_e18	S6_e18	OK	22.0355	8.44798	-1.38315
E16	.	Expi	XLOC_003120	XLOC_003120	11:83522505-83524862	S1_e16	S3_e16	OK	0.655029	1.72016	1.39291
E18	.	Expi	XLOC_003120	XLOC_003120	11:83522505-83524862	S4_e18	S6_e18	OK	2.30163	0.594164	-1.95372
E18	.	Ext2	XLOC_013190	XLOC_013190	2:93535787-93662725	S4_e18	S6_e18	OK	38.5686	78.993	1.0343
E18	M	Eya1	XLOC_000721	XLOC_000721	1:14159038-14300280	S4_e18	S6_e18	OK	26.1013	6.41541	-2.02451
E18	M	Eya4	XLOC_002057	XLOC_002057	10:22823973-23069709	S4_e18	S6_e18	OK	16.6449	4.13994	-2.0074
E18	E	Ezr	XLOC_009601	XLOC_009601	17:6942479-6987129	S4_e18	S6_e18	OK	81.1513	23.8857	-1.76447
E18	E	F2rl1	XLOC_006156	XLOC_006156	13:96281672-96295195	S4_e18	S6_e18	OK	5.00121	2.21016	-1.17812
E18	.	F630110N24Rik	XLOC_001745	XLOC_001745	10:80820314-80828565	S4_e18	S6_e18	OK	3.49781	18.6207	2.41238
E16	.	F830116E18Rik	XLOC_002674	XLOC_002674	11:32186963-32187912	S1_e16	S3_e16	OK	0.740935	1.36164	0.87793
E16	.	Fabp1	XLOC_018125	XLOC_018125	6:71149881-71155017	S1_e16	S3_e16	OK	0.23912	1.92701	3.01056
E16	M	Fabp3	XLOC_015385	XLOC_015385	4:129986021-129992707	S1_e16	S3_e16	OK	14.9478	9.73776	-0.618267
E16	M	Fabp4	XLOC_014309	XLOC_014309	3:10204341-10208576	S1_e16	S3_e16	OK	42.6099	25.2027	-0.757612
E18	M	Fads3	XLOC_010885	XLOC_010885	19:10116037-10134161	S4_e18	S6_e18	OK	7.7731	18.5494	1.25481
E18	E	Fads6	XLOC_004320	XLOC_004320	11:115144679-115158860	S4_e18	S6_e18	OK	0.398249	2.92126	2.87485
E18	.	Fah	XLOC_020927	XLOC_020927	7:91733668-91754452	S4_e18	S6_e18	OK	3.98981	14.8627	1.89731
E18	E	Fahd2a	XLOC_013360	XLOC_013360	2:127261950-127270301	S4_e18	S6_e18	OK	1.4622	5.43803	1.89494
E18	.	Faim	XLOC_023189	XLOC_023189	9:98886791-98902438	S4_e18	S6_e18	OK	21.2039	7.49877	-1.49961
E18	.	Fam100a	XLOC_008578	XLOC_008578	16:4874778-4879851	S4_e18	S6_e18	OK	33.7203	86.4037	1.35748
E18	.	Fam100b	XLOC_003409	XLOC_003409	11:116295407-116300391	S4_e18	S6_e18	OK	38.7565	11.7767	-1.7185
E18	M	Fam101a	XLOC_016949	XLOC_016949	5:125483844-125492917	S4_e18	S6_e18	OK	1.03723	3.9443	1.92703
E18	.	Fam108a	XLOC_002299	XLOC_002299	10:80046393-80053086	S4_e18	S6_e18	OK	15.7586	273.287	4.1162
E18	.	Fam108b	XLOC_010965	XLOC_010965	19:21727798-21760127	S4_e18	S6_e18	OK	15.9562	7.47947	-1.09311
E18	.	Fam109a	XLOC_016905	XLOC_016905	5:122299036-122304608	S4_e18	S6_e18	OK	5.32747	17.8946	1.748
E18	E	Fam110a	XLOC_013471	XLOC_013471	2:151795133-151805955	S4_e18	S6_e18	OK	7.63772	27.0311	1.82341
E18	.	Fam110b	XLOC_014885	XLOC_014885	4:5571325-5727091	S4_e18	S6_e18	OK	5.35259	21.6001	2.01273
E18	E	Fam110c	XLOC_004507	XLOC_004507	12:31758832-31764805	S4_e18	S6_e18	OK	3.25045	1.35896	-1.25814
E18	M	Fam115a	XLOC_018665	XLOC_018665	6:42622545-42643058	S4_e18	S6_e18	OK	10.7714	27.7134	1.36338
E18	M	Fam115a	XLOC_018665	XLOC_018665	6:42622545-42643058	S4_e18	S6_e18	OK	10.7714	27.7134	1.36338
E16	.	Fam12	XLOC_006510	XLOC_006510	14:51734239-51737466	S1_e16	S3_e16	OK	0.863176	1.64691	0.932031
E18	.	Fam120a	XLOC_005939	XLOC_005939	13:48974584-49063197	S4_e18	S6_e18	OK	125.055	39.1317	-1.67615
E18	.	Fam122a	XLOC_011401	XLOC_011401	19:24369285-24630317	S4_e18	S6_e18	OK	20.2713	6.68851	-1.59969
E18	M	Fam122b	XLOC_024898	XLOC_024898	X:50596591-50622982	S4_e18	S6_e18	OK	16.1576	7.77035	-1.05616
E18	.	Fam123a	XLOC_006585	XLOC_006585	14:60997122-60999840	S4_e18	S6_e18	OK	1.67694	4.71519	1.49148
E18	.	Fam125a	XLOC_021753	XLOC_021753	8:74066828-74071925	S4_e18	S6_e18	OK	16.5287	63.3424	1.9382
E18	.	Fam125b	XLOC_012848	XLOC_012848	2:33585475-33743466	S4_e18	S6_e18	OK	11.4594	23.1666	1.01552
E18	.	Fam126b	XLOC_000855	XLOC_000855	1:58579649-58643177	S4_e18	S6_e18	OK	1.98132	0.965093	-1.03772
E18	.	Fam128b	XLOC_008624	XLOC_008624	16:15848533-15863415	S4_e18	S6_e18	OK	12.7439	29.3297	1.20255
E18	E	Fam129b	XLOC_011818	XLOC_011818	2:32731653-32816771	S4_e18	S6_e18	OK	39.4827	84.828	1.10332
E18	.	Fam131a	XLOC_008292	XLOC_008292	16:20695129-20716709	S4_e18	S6_e18	OK	3.50185	12.474	1.83274
E16	.	Fam131c	XLOC_015494	XLOC_015494	4:140924134-140940090	S1_e16	S3_e16	OK	3.39314	2.25428	-0.589955
E18	.	Fam131c	XLOC_015494	XLOC_015494	4:140924134-140940090	S4_e18	S6_e18	OK	0.877385	4.25495	2.27786
E18	E	Fam132a	XLOC_015617	XLOC_015617	4:155336426-155340738	S4_e18	S6_e18	OK	6.24542	23.6037	1.91814
E18	M	Fam133b	XLOC_016401	XLOC_016401	5:3543832-3570548	S4_e18	S6_e18	OK	16.8074	7.98443	-1.07383
E18	.	Fam134b	XLOC_007302	XLOC_007302	15:25773018-25903442	S4_e18	S6_e18	OK	7.8093	3.44885	-1.17908
E18	M	Fam135a	XLOC_000750	XLOC_000750	1:24017596-24107180	S4_e18	S6_e18	OK	11.6817	5.35482	-1.12534
E16	.	Fam150b	XLOC_004505	XLOC_004505	12:31569188-31596477	S1_e16	S3_e16	OK	3.58124	6.84489	0.934566
E18	.	Fam150b	XLOC_004505	XLOC_004505	12:31569188-31596477	S4_e18	S6_e18	OK	1.74346	5.59126	1.68122
E18	.	Fam151b	XLOC_006139	XLOC_006139	13:93219574-93253986	S4_e18	S6_e18	OK	2.83702	0.913946	-1.63419
E18	.	Fam158a	XLOC_007035	XLOC_007035	14:56197330-56204091	S4_e18	S6_e18	OK	1.16148	6.98737	2.58878
E18	.	Fam159a	XLOC_015973	XLOC_015973	4:108040381-108055954	S4_e18	S6_e18	OK	3.07942	6.90375	1.16472
E18	.	Fam161b	XLOC_005140	XLOC_005140	12:85686266-85702771	S4_e18	S6_e18	OK	2.91184	1.015	-1.52046
E16	M	Fam162b	XLOC_002135	XLOC_002135	10:51305255-51310266	S1_e16	S3_e16	OK	3.22616	2.13816	-0.593449
E18	M	Fam162b	XLOC_002135	XLOC_002135	10:51305255-51310266	S4_e18	S6_e18	OK	0.499272	2.53568	2.34448
E18	.	Fam164a	XLOC_013712	XLOC_013712	3:7503425-7553848	S4_e18	S6_e18	OK	9.23573	4.08543	-1.17674
E18	M	Fam167b	XLOC_016133	XLOC_016133	4:129254058-129255824	S4_e18	S6_e18	OK	3.91364	9.78141	1.32153
E18	M	Fam169a	XLOC_005672	XLOC_005672	13:97837241-97907881	S4_e18	S6_e18	OK	2.51058	0.88595	-1.50272
E18	E	Fam171a2	XLOC_004224	XLOC_004224	11:102298294-102308977	S4_e18	S6_e18	OK	16.2475	114.582	2.8181
E18	.	Fam173a	XLOC_009746	XLOC_009746	17:25923524-25929229	S4_e18	S6_e18	OK	18.0916	65.318	1.85216
E18	.	Fam176b	XLOC_015350	XLOC_015350	4:125825246-125827118	S4_e18	S6_e18	OK	14.5898	34.6042	1.24599
E18	M	Fam181b	XLOC_019814	XLOC_019814	7:100228388-100230232	S4_e18	S6_e18	OK	3.69677	12.6816	1.7784
E18	M	Fam184a	XLOC_002144	XLOC_002144	10:53352950-53470715	S4_e18	S6_e18	OK	5.05697	1.88588	-1.42303
E18	M	Fam184b	XLOC_017306	XLOC_017306	5:45920943-46030740	S4_e18	S6_e18	OK	3.88226	1.81132	-1.09985
E18	E	Fam184b	XLOC_017306	XLOC_017306	5:45920943-46030740	S4_e18	S6_e18	OK	3.88226	1.81132	-1.09985
E18	E	Fam188a	XLOC_012692	XLOC_012692	2:12268890-12341087	S4_e18	S6_e18	OK	10.5712	3.57063	-1.56589
E18	M	Fam189b	XLOC_013937	XLOC_013937	3:88987146-88993211	S4_e18	S6_e18	OK	9.22803	44.9255	2.28344
E18	.	Fam193b	XLOC_005982	XLOC_005982	13:55640676-55672481	S4_e18	S6_e18	OK	26.1231	55.7688	1.09413
E18	.	Fam195a	XLOC_009751	XLOC_009751	17:25975782-26005683	S4_e18	S6_e18	OK	2.45722	7.76327	1.65964
E18	.	Fam195b	XLOC_004397	XLOC_004397	11:120404201-120434651	S4_e18	S6_e18	OK	68.8794	203.774	1.56483
E18	.	Fam198a	XLOC_023361	XLOC_023361	9:121846392-121887803	S4_e18	S6_e18	OK	1.66197	5.23678	1.65579
E18	M	Fam198b	XLOC_013880	XLOC_013880	3:79689851-79750200	S4_e18	S6_e18	OK	5.75828	2.0131	-1.51622
E18	M	Fam19a1	XLOC_018256	XLOC_018256	6:96063147-96607191	S4_e18	S6_e18	OK	2.54439	1.23994	-1.03705
E18	M	Fam20c	XLOC_017045	XLOC_017045	5:139231034-139286017	S4_e18	S6_e18	OK	12.3701	30.9339	1.32233
E18	.	Fam33a	XLOC_003141	XLOC_003141	11:86922762-86936476	S4_e18	S6_e18	OK	35.782	9.3706	-1.93302
E18	.	Fam35a	XLOC_006885	XLOC_006885	14:35050218-35123689	S4_e18	S6_e18	OK	2.62191	1.24478	-1.07473
E18	.	Fam36a	XLOC_000627	XLOC_000627	1:180249283-180252824	S4_e18	S6_e18	OK	249.302	40.4655	-2.62313
E18	E	Fam3c	XLOC_018569	XLOC_018569	6:22256521-22306081	S4_e18	S6_e18	OK	13.1812	5.25166	-1.32764
E18	M	Fam46a	XLOC_023830	XLOC_023830	9:85214045-85220757	S4_e18	S6_e18	OK	5.76665	2.50713	-1.2017
E16	.	Fam46b	XLOC_015412	XLOC_015412	4:133036047-133043855	S1_e16	S3_e16	OK	1.84219	1.16179	-0.665066
E18	.	Fam46b	XLOC_015412	XLOC_015412	4:133036047-133043855	S4_e18	S6_e18	OK	0.962092	2.93297	1.60812
E18	M	Fam49a	XLOC_004459	XLOC_004459	12:12268944-12383169	S4_e18	S6_e18	OK	8.70616	3.83215	-1.18388
E18	M	Fam49b	XLOC_007813	XLOC_007813	15:63760648-63892010	S4_e18	S6_e18	OK	14.9762	5.79174	-1.3706
E18	.	Fam53a	XLOC_017254	XLOC_017254	5:33943001-33972284	S4_e18	S6_e18	OK	15.1918	40.1824	1.40327
E18	M	Fam57b	XLOC_020079	XLOC_020079	7:133960398-133973733	S4_e18	S6_e18	OK	2.31245	7.98324	1.78755
E18	E	Fam60a	XLOC_019168	XLOC_019168	6:148869578-148895651	S4_e18	S6_e18	OK	12.5399	5.91979	-1.0829
E18	E	Fam63a	XLOC_014032	XLOC_014032	3:95086865-95111098	S4_e18	S6_e18	OK	18.7895	44.4717	1.24296
E18	M	Fam64a	XLOC_002973	XLOC_002973	11:71856003-71860872	S4_e18	S6_e18	OK	18.0639	59.855	1.72836
E18	.	Fam65c	XLOC_013611	XLOC_013611	2:167806285-167836093	S4_e18	S6_e18	OK	1.2145	9.2193	2.92429
E18	M	Fam69b	XLOC_011736	XLOC_011736	2:26483976-26492017	S4_e18	S6_e18	OK	14.2332	56.1383	1.97973
E18	.	Fam70a	XLOC_024846	XLOC_024846	X:35550477-35605658	S4_e18	S6_e18	OK	16.0547	4.57708	-1.8105
E18	.	Fam71e1	XLOC_019617	XLOC_019617	7:51751957-51756504	S4_e18	S6_e18	OK	0.802409	3.92808	2.29141
E18	.	Fam73a	XLOC_014859	XLOC_014859	3:151936422-152003371	S4_e18	S6_e18	OK	8.77501	3.56305	-1.30029
E18	E	Fam73b	XLOC_011781	XLOC_011781	2:30219854-30241039	S4_e18	S6_e18	OK	5.01326	17.6635	1.81695
E18	.	Fam76b	XLOC_022702	XLOC_022702	9:13632170-13650966	S4_e18	S6_e18	OK	12.6621	5.28857	-1.25957
E16	.	Fam78a	XLOC_012827	XLOC_012827	2:31922404-31939225	S1_e16	S3_e16	OK	2.31018	1.42547	-0.696567
E18	.	Fam78b	XLOC_000547	XLOC_000547	1:168904153-169021433	S4_e18	S6_e18	OK	4.54837	1.73381	-1.39141
E18	.	Fam82b	XLOC_014921	XLOC_014921	4:19502213-19534079	S4_e18	S6_e18	OK	7.00104	3.4718	-1.01189
E18	.	Fam83b	XLOC_023804	XLOC_023804	9:76338511-76393611	S4_e18	S6_e18	OK	7.48798	2.63647	-1.50597
E18	E	Fam83g	XLOC_002865	XLOC_002865	11:61486283-61534301	S4_e18	S6_e18	OK	0.767733	1.69502	1.14262
E18	E	Fam83h	XLOC_007876	XLOC_007876	15:75831521-75865669	S4_e18	S6_e18	OK	7.68219	19.8851	1.3721
E18	.	Fam96b	XLOC_022505	XLOC_022505	8:107163738-107165628	S4_e18	S6_e18	OK	7.1254	57.4458	3.01116
E18	E	Fam98c	XLOC_020580	XLOC_020580	7:29919951-29941229	S4_e18	S6_e18	OK	11.4019	31.6491	1.47289
E18	E	Fancb	XLOC_024697	XLOC_024697	X:161418523-161435204	S4_e18	S6_e18	OK	4.49336	2.15172	-1.0623
E18	.	Fance	XLOC_009186	XLOC_009186	17:28450474-28463519	S4_e18	S6_e18	OK	10.5062	37.2739	1.82692
E18	.	Fancf	XLOC_020814	XLOC_020814	7:59115946-59117637	S4_e18	S6_e18	OK	8.0111	2.58657	-1.63096
E18	.	Fancg	XLOC_015736	XLOC_015736	4:43015208-43023173	S4_e18	S6_e18	OK	2.67551	5.39004	1.01048
E18	M	Fap	XLOC_012924	XLOC_012924	2:62339001-62412078	S4_e18	S6_e18	OK	9.36502	4.48561	-1.06198
E18	E	Far1	XLOC_020005	XLOC_020005	7:120657375-120713972	S4_e18	S6_e18	OK	26.1541	11.0995	-1.23653
E18	.	Farsb	XLOC_000936	XLOC_000936	1:78421410-78485421	S4_e18	S6_e18	OK	36.3251	14.9737	-1.27854
E18	.	Fastk	XLOC_017194	XLOC_017194	5:23946857-23951053	S4_e18	S6_e18	OK	26.7019	86.6852	1.69884
E18	.	Fau	XLOC_010819	XLOC_010819	19:6057887-6059524	S4_e18	S6_e18	OK	993.95	2551.8	1.36027
E18	M	Fbll1	XLOC_003608	XLOC_003608	11:35610881-35612386	S4_e18	S6_e18	OK	2.35559	12.4674	2.404
E18	E	Fbrs	XLOC_020093	XLOC_020093	7:134628734-134635027	S4_e18	S6_e18	OK	14.877	34.4239	1.21033
E18	.	Fbxl12	XLOC_023439	XLOC_023439	9:20442229-20451233	S4_e18	S6_e18	OK	6.21915	14.0617	1.17698
E18	.	Fbxl15	XLOC_011109	XLOC_011109	19:46402673-46413150	S4_e18	S6_e18	OK	1.67487	28.0888	4.06788
E18	.	Fbxl18	XLOC_017775	XLOC_017775	5:143633467-143668403	S4_e18	S6_e18	OK	6.00018	16.3437	1.44565
E18	.	Fbxl19	XLOC_020099	XLOC_020099	7:134890288-134912442	S4_e18	S6_e18	OK	11.0469	40.1601	1.86212
E16	.	Fbxl22	XLOC_023763	XLOC_023763	9:66198256-66362400	S1_e16	S3_e16	OK	7.36377	4.63551	-0.667718
E18	.	Fbxl3	XLOC_007220	XLOC_007220	14:103479455-103498726	S4_e18	S6_e18	OK	12.9007	5.93807	-1.11938
E18	.	Fbxl6	XLOC_007891	XLOC_007891	15:76366152-76369176	S4_e18	S6_e18	OK	5.48638	39.9062	2.86269
E18	M	Fbxl7	XLOC_007716	XLOC_007716	15:26470213-26825319	S4_e18	S6_e18	OK	17.1471	8.57148	-1.00035
E18	.	Fbxl8	XLOC_021937	XLOC_021937	8:107788547-107793226	S4_e18	S6_e18	OK	1.90919	5.02556	1.39632
E18	.	Fbxo11	XLOC_010180	XLOC_010180	17:88374389-88464625	S4_e18	S6_e18	OK	34.333	14.4444	-1.24908
E16	.	Fbxo2	XLOC_015546	XLOC_015546	4:147534776-147540526	S1_e16	S3_e16	OK	1.57368	0.354226	-2.1514
E18	.	Fbxo31	XLOC_022609	XLOC_022609	8:124075878-124102706	S4_e18	S6_e18	OK	7.98983	24.482	1.61548
E18	.	Fbxo33	XLOC_005051	XLOC_005051	12:60301641-60320470	S4_e18	S6_e18	OK	4.4015	1.96158	-1.16598
E18	E	Fbxo4	XLOC_007683	XLOC_007683	15:3913563-3929573	S4_e18	S6_e18	OK	1.81566	0.846343	-1.10118
E16	.	Fbxo44	XLOC_016323	XLOC_016323	4:147526908-147534173	S1_e16	S3_e16	OK	3.08966	0.815494	-1.9217
E18	.	Fbxo46	XLOC_019322	XLOC_019322	7:19705207-19723610	S4_e18	S6_e18	OK	3.05126	6.28709	1.04299
E18	.	Fbxo8	XLOC_021675	XLOC_021675	8:59029930-59072736	S4_e18	S6_e18	OK	5.15576	2.18875	-1.23608
E18	.	Fbxw17	XLOC_005497	XLOC_005497	13:50513245-50529138	S4_e18	S6_e18	OK	4.72209	14.7788	1.64603
E18	.	Fbxw4	XLOC_011519	XLOC_011519	19:45635104-45734683	S4_e18	S6_e18	OK	5.0446	19.0921	1.92017
E18	.	Fbxw5	XLOC_011719	XLOC_011719	2:25342169-25360990	S4_e18	S6_e18	OK	22.2231	51.1902	1.20381
E18	.	Fbxw8	XLOC_017591	XLOC_017591	5:118514989-118605467	S4_e18	S6_e18	OK	16.5098	36.0368	1.12615
E18	.	Fbxw9	XLOC_021840	XLOC_021840	8:87560813-87591020	S4_e18	S6_e18	OK	10.827	27.7317	1.35691
E18	M	Fcer1g	XLOC_001261	XLOC_001261	1:173159702-173164480	S4_e18	S6_e18	OK	26.2259	13.0139	-1.01093
E18	.	Fcf1	XLOC_004686	XLOC_004686	12:86311879-86324253	S4_e18	S6_e18	OK	87.3078	34.3009	-1.34786
E16	.	Fcgr2b	XLOC_001256	XLOC_001256	1:172890688-172906202	S1_e16	S3_e16	OK	1.73673	2.7305	0.652796
E18	M	Fcgrt	XLOC_020739	XLOC_020739	7:52348362-52359192	S4_e18	S6_e18	OK	28.2734	82.5808	1.54636
E18	M	Fcho2	XLOC_006174	XLOC_006174	13:99493360-99585404	S4_e18	S6_e18	OK	20.1296	6.18369	-1.70278
E18	E	Fcho2	XLOC_006174	XLOC_006174	13:99493360-99585404	S4_e18	S6_e18	OK	20.1296	6.18369	-1.70278
E18	M	Fchsd2	XLOC_019854	XLOC_019854	7:108257288-108432919	S4_e18	S6_e18	OK	21.7658	8.92563	-1.28604
E18	.	Fdft1	XLOC_007106	XLOC_007106	14:63741301-63796630	S4_e18	S6_e18	OK	37.4445	14.9554	-1.32408
E18	.	Fdps	XLOC_014525	XLOC_014525	3:88897509-88905867	S4_e18	S6_e18	OK	69.6409	142.219	1.03011
E18	.	Fdxr	XLOC_004319	XLOC_004319	11:115129338-115138283	S4_e18	S6_e18	OK	3.32025	9.74495	1.55336
E18	E	Fer1l4	XLOC_013517	XLOC_013517	2:155844875-155878683	S4_e18	S6_e18	OK	2.28088	5.81383	1.3499
E16	M	Fermt3	XLOC_011276	XLOC_011276	19:7070620-7093959	S1_e16	S3_e16	OK	2.29513	3.53352	0.622527
E18	M	Fermt3	XLOC_011276	XLOC_011276	19:7070620-7093959	S4_e18	S6_e18	OK	2.37158	5.04046	1.0877
E18	.	Fert2	XLOC_009493	XLOC_009493	17:64213360-64488845	S4_e18	S6_e18	OK	16.226	7.99151	-1.02176
E18	M	Fes	XLOC_020898	XLOC_020898	7:87522643-87532832	S4_e18	S6_e18	OK	4.16268	8.73593	1.06945
E18	.	Fgd3	XLOC_005943	XLOC_005943	13:49358478-49404577	S4_e18	S6_e18	OK	1.25427	2.95093	1.23432
E18	E	Fgd4	XLOC_008627	XLOC_008627	16:16422070-16560289	S4_e18	S6_e18	OK	5.22789	2.39944	-1.12353
E18	E	Fgd6	XLOC_001821	XLOC_001821	10:93498745-93608084	S4_e18	S6_e18	OK	1.745	0.855717	-1.02802
E18	E	Fgd6	XLOC_001821	XLOC_001821	10:93498745-93608084	S4_e18	S6_e18	OK	1.745	0.855717	-1.02802
E18	.	Fgf11	XLOC_003833	XLOC_003833	11:69611703-69615127	S4_e18	S6_e18	OK	11.5523	25.5973	1.14781
E18	.	Fgf12	XLOC_008713	XLOC_008713	16:28160183-28753288	S4_e18	S6_e18	OK	2.95446	0.793598	-1.89642
E18	M	Fgf13	XLOC_024915	XLOC_024915	X:56315326-56387613	S4_e18	S6_e18	OK	18.5013	7.39582	-1.32285
E18	.	Fgf2	XLOC_013788	XLOC_013788	3:37234253-37303752	S4_e18	S6_e18	OK	13.4887	27.3039	1.01736
E18	M	Fgf7	XLOC_012267	XLOC_012267	2:125684953-125971987	S4_e18	S6_e18	OK	5.23037	1.08792	-2.26534
E18	M	Fgf9	XLOC_006579	XLOC_006579	14:58691522-58731557	S4_e18	S6_e18	OK	1.82669	0.567016	-1.68777
E16	E	Fgfbp1	XLOC_017300	XLOC_017300	5:44370098-44373001	S1_e16	S3_e16	OK	4.18319	2.37354	-0.817564
E16	.	Fgfbp3	XLOC_011454	XLOC_011454	19:36992039-36994089	S1_e16	S3_e16	OK	4.71918	3.1102	-0.601527
[truncated: 3,855 more rows]
